# Supplementary material for: (E)-2-Meth­oxy-N′-(4-nitro­benzyl­idene)benzohydrazide
Source: Acta Crystallogr Sect E Struct Rep Online. 2009 Nov 28;65(Pt 12):o3272. doi: 10.1107/S160053680905079X (PMC2972042; doi:10.1107/S160053680905079X)
Supplement: Supplementary file 2 [file e-65-o3272-Isup2.hkl]

# 
# h,k,l, Fc-squared, Fo-squared, sigma(Fo-squared) and status flag 
# 
data_I
_shelx_title ' P1 in  P21/c' 
_shelx_refln_list_code          4 
_shelx_F_calc_maximum      216.14 
_exptl_crystal_F_000       624.00 
_reflns_d_resolution_high  0.7828 
 
loop_ 
 _symmetry_equiv_pos_as_xyz 
 'x, y, z' 
 '-x, y+1/2, -z+1/2' 
 '-x, -y, -z' 
 'x, -y-1/2, z-1/2' 
 
_cell_length_a    11.1843 
_cell_length_b    11.3718 
_cell_length_c    13.0519 
_cell_angle_alpha  90.000 
_cell_angle_beta  121.792 
_cell_angle_gamma  90.000 
 
_shelx_F_squared_multiplier     1.000 
 
loop_ 
 _refln_index_h 
 _refln_index_k 
 _refln_index_l 
 _refln_F_squared_calc 
 _refln_F_squared_meas 
 _refln_F_squared_sigma 
 _refln_observed_status 
   1   0   0      116.27      119.05      2.96 o 
   2   0   0     5597.71     5250.64     72.61 o 
   3   0   0     1576.69     1513.10     32.23 o 
   4   0   0      807.30      787.30     12.89 o 
   5   0   0      340.83      304.35      6.62 o 
   6   0   0      185.81      190.49      5.23 o 
   7   0   0       51.59       57.54      3.95 o 
   8   0   0        3.38        1.81      1.40 o 
   9   0   0        6.98        5.44      1.73 o 
  10   0   0       23.22       27.30      3.95 o 
  11   0   0       61.94       73.99      6.58 o 
   1   1   0       75.24       84.55      1.64 o 
   2   1   0      475.05      464.11      6.07 o 
   3   1   0       86.15       86.01      1.72 o 
   4   1   0       88.01       80.65      1.85 o 
   5   1   0       91.56       95.90      3.89 o 
   6   1   0       15.62       14.36      1.15 o 
   7   1   0       54.06       51.04      2.09 o 
   8   1   0        1.58        2.38      1.10 o 
   9   1   0        0.24       -0.78      1.06 o 
  10   1   0       10.71       11.46      1.88 o 
  11   1   0       90.27       93.50      4.29 o 
  12   1   0       71.18       76.95      7.23 o 
   0   2   0    22370.43    15875.75   1721.92 o 
   1   2   0      214.61      211.80      4.42 o 
   2   2   0      161.76      148.59      5.76 o 
   3   2   0     2048.97     2004.24     20.38 o 
   4   2   0      183.27      175.36      2.87 o 
   5   2   0       47.25       53.58      1.57 o 
   6   2   0      148.28      139.17      3.60 o 
   7   2   0        6.69        3.68      1.00 o 
   8   2   0      275.67      258.53      5.81 o 
   9   2   0        0.00        0.28      1.19 o 
  10   2   0        3.72        3.89      3.42 o 
  11   2   0        1.26        2.94      1.73 o 
  12   2   0       10.86       10.37      2.90 o 
   1   3   0      800.13      786.11      8.24 o 
   2   3   0        7.79       13.84      0.55 o 
   3   3   0      110.47      120.89      1.90 o 
   4   3   0     1327.03     1367.32     12.98 o 
   5   3   0     2225.13     2322.95     21.38 o 
   6   3   0      144.77      144.44      4.82 o 
   7   3   0        9.72       10.10      1.50 o 
   8   3   0        1.57        0.94      0.96 o 
   9   3   0        0.21       -0.13      1.11 o 
  10   3   0        0.02        0.33      1.38 o 
  11   3   0        2.92        3.18      1.83 o 
   0   4   0       91.95      100.56      2.19 o 
   1   4   0      912.65      914.50      9.63 o 
   2   4   0        9.87        8.49      0.45 o 
   3   4   0      960.55     1002.73      9.83 o 
   4   4   0      241.97      227.91      3.15 o 
   5   4   0       15.53       17.43      0.88 o 
   6   4   0       31.39       32.13      1.90 o 
   7   4   0        3.24        3.10      1.00 o 
   8   4   0      189.11      175.73      4.72 o 
   9   4   0        6.46        5.79      1.35 o 
  10   4   0        6.24        5.72      1.66 o 
  11   4   0        0.37        0.23      1.89 o 
   1   5   0        5.84        6.21      0.54 o 
   2   5   0      149.46      148.48      1.83 o 
   3   5   0     1042.14     1097.12     13.09 o 
   4   5   0      452.67      502.29      5.76 o 
   5   5   0       85.24       84.82      2.33 o 
   6   5   0       14.44       15.21      1.13 o 
   7   5   0        0.11        1.60      0.91 o 
   8   5   0        2.05        2.28      1.11 o 
   9   5   0       41.52       39.09      3.37 o 
  10   5   0        7.79        8.68      2.29 o 
  11   5   0        2.68        0.99      2.96 o 
   0   6   0      431.70      442.57      7.34 o 
   1   6   0        3.41        2.30      0.54 o 
   2   6   0        1.79        1.09      0.52 o 
   3   6   0       30.77       27.68      1.37 o 
   4   6   0        3.51        5.29      0.73 o 
   5   6   0       19.29       21.36      1.30 o 
   6   6   0        0.05       -0.99      0.85 o 
   7   6   0        7.85        7.71      1.73 o 
   8   6   0        0.37       -0.82      1.16 o 
   9   6   0       59.01       58.61      4.11 o 
  10   6   0       10.79        5.80      2.30 o 
  11   6   0        3.47        6.91      3.62 o 
   1   7   0       41.69       34.54      1.47 o 
   2   7   0       11.95        9.01      0.86 o 
   3   7   0      260.70      295.17      4.74 o 
   4   7   0      251.37      263.89      4.57 o 
   5   7   0        4.28        3.52      0.82 o 
   6   7   0       63.34       67.57      2.77 o 
   7   7   0        3.94        5.12      3.45 o 
   8   7   0        1.80        0.63      1.50 o 
   9   7   0        5.46        3.62      1.86 o 
  10   7   0        3.09        1.48      1.82 o 
   0   8   0      227.50      224.61      8.55 o 
   1   8   0       69.15       66.87      3.13 o 
   2   8   0      402.45      396.30      7.21 o 
   3   8   0       22.37       18.25      1.58 o 
   4   8   0        2.02        3.40      0.89 o 
   5   8   0        0.24        0.31      0.73 o 
   6   8   0       19.72       17.57      1.74 o 
   7   8   0        8.45        5.92      1.86 o 
   8   8   0        2.82        3.45      1.86 o 
   9   8   0       14.15       10.96      3.12 o 
  10   8   0        1.99       -0.91      1.97 o 
   1   9   0      216.22      215.17      6.39 o 
   2   9   0       89.52       86.34      3.16 o 
   3   9   0        0.78        0.85      2.05 o 
   4   9   0        4.06        4.75      1.21 o 
   5   9   0       13.03       14.21      2.09 o 
   6   9   0       17.67       17.14      3.29 o 
   7   9   0        0.01        0.00      1.97 o 
   8   9   0       18.37       23.68      4.60 o 
   9   9   0        8.97        8.56      2.43 o 
   0  10   0       82.42       95.04      6.58 o 
   1  10   0      372.90      378.36      9.30 o 
   2  10   0      112.86      103.90      3.67 o 
   3  10   0       38.38       37.86      2.47 o 
   4  10   0        0.54       -0.04      1.33 o 
   5  10   0        3.66        0.86      1.50 o 
   6  10   0       10.99        9.03      2.20 o 
   7  10   0        0.00       -0.33      1.97 o 
   8  10   0        0.03        2.63      2.96 o 
   1  11   0        2.00        1.84      1.73 o 
   2  11   0        1.56        1.44      1.26 o 
   3  11   0       27.28       30.66      3.97 o 
   4  11   0        0.38        1.37      1.30 o 
   5  11   0        6.53        8.62      2.96 o 
   6  11   0        0.02        1.48      1.86 o 
   7  11   0        0.24       -0.66      2.30 o 
   0  12   0       25.45       19.73      4.28 o 
   1  12   0       61.03       63.17      7.23 o 
   2  12   0        4.08        3.10      2.51 o 
   3  12   0        3.29        3.21      1.49 o 
   4  12   0        1.21        1.15      1.35 o 
   5  12   0        4.54        7.34      2.20 o 
   6  12   0        0.02        2.47      2.09 o 
   1  13   0        3.07        4.38      1.64 o 
   2  13   0        0.19        0.28      1.45 o 
   3  13   0        1.21        1.57      1.45 o 
   4  13   0        9.73       13.61      2.84 o 
   5  13   0        0.04        0.81      1.97 o 
   0  14   0        0.37       -2.63      2.96 o 
   1  14   0        2.40        1.45      2.20 o 
   2  14   0       15.64        9.19      2.67 o 
   3  14   0        3.48        1.32      2.05 o 
 -12   1   1        0.21       -0.42      1.58 o 
 -11   1   1        0.12       -0.69      1.26 o 
 -10   1   1       10.03       10.77      1.83 o 
  -9   1   1        0.11       -1.08      0.75 o 
  -8   1   1        9.63       10.03      2.14 o 
  -7   1   1       30.45       29.61      1.61 o 
  -6   1   1      284.60      292.47      6.11 o 
  -5   1   1      239.96      234.67      3.74 o 
  -4   1   1        0.07        0.49      0.33 o 
  -3   1   1      792.61      746.14      9.54 o 
  -2   1   1      395.97      416.62      7.43 o 
  -1   1   1      133.26      125.21      2.20 o 
   0   1   1       27.21       27.88      0.62 o 
   1   1   1      238.77      188.11      4.93 o 
   2   1   1     1706.04     1607.90     18.97 o 
   3   1   1     1117.24     1079.03     11.62 o 
   4   1   1       36.12       33.35      1.33 o 
   5   1   1      149.80      169.13      3.00 o 
   6   1   1        2.42        0.46      0.68 o 
   7   1   1       13.10       13.52      1.64 o 
   8   1   1        6.09        4.71      1.33 o 
   9   1   1       62.07       64.19      5.33 o 
  10   1   1        6.52        6.80      1.90 o 
  11   1   1       14.48       14.42      2.79 o 
 -12   2   1        0.00       -0.28      1.77 o 
 -11   2   1        0.01        0.40      1.46 o 
 -10   2   1        0.27       -0.60      1.06 o 
  -9   2   1       23.64       21.79      1.88 o 
  -8   2   1        1.04        1.14      1.00 o 
  -7   2   1        0.88        0.71      1.10 o 
  -6   2   1      143.57      129.64      3.29 o 
  -5   2   1      101.94       96.38      1.97 o 
  -4   2   1       70.04       75.22      1.57 o 
  -3   2   1      874.06      819.15     10.06 o 
  -2   2   1    21006.11    16086.52    351.41 o 
  -1   2   1      126.15      135.91      1.98 o 
   0   2   1     1365.90     1409.05     14.09 o 
   1   2   1      615.68      644.04      6.20 o 
   2   2   1       54.74       64.51      1.19 o 
   3   2   1       27.50       21.41      0.74 o 
   4   2   1        4.19        2.95      0.43 o 
   5   2   1      407.67      449.57      6.07 o 
   6   2   1      712.81      712.51     10.80 o 
   7   2   1       41.67       40.10      2.21 o 
   8   2   1       47.28       49.52      2.72 o 
   9   2   1       80.02       86.03      4.76 o 
  10   2   1       31.71       30.44      2.62 o 
  11   2   1        9.42       11.22      2.21 o 
 -12   3   1        0.04       -0.89      1.97 o 
 -11   3   1        1.48        0.90      1.45 o 
 -10   3   1       12.14       15.83      1.96 o 
  -9   3   1        2.05        4.48      1.23 o 
  -8   3   1        8.14        4.95      1.11 o 
  -7   3   1        0.26       -0.23      0.68 o 
  -6   3   1      580.22      612.39     10.59 o 
  -5   3   1       17.24       14.65      0.74 o 
  -4   3   1        6.28        7.73      0.53 o 
  -3   3   1      289.52      269.65      3.22 o 
  -2   3   1      134.90      127.92      1.94 o 
  -1   3   1      916.56      866.98     11.88 o 
   0   3   1      130.90      136.75      2.11 o 
   1   3   1     1767.31     1656.13     15.08 o 
   2   3   1      230.36      210.06      3.97 o 
   3   3   1      203.81      234.78      3.07 o 
   4   3   1       37.18       40.19      1.21 o 
   5   3   1        2.43        2.05      0.60 o 
   6   3   1       94.86       90.43      2.96 o 
   7   3   1       35.17       39.78      2.26 o 
   8   3   1        6.22        6.80      1.38 o 
   9   3   1        7.82        5.54      1.50 o 
  10   3   1       12.01        9.90      1.88 o 
  11   3   1       16.64       16.44      2.45 o 
 -12   4   1        0.55       -0.66      3.29 o 
 -11   4   1       20.81       19.04      3.87 o 
 -10   4   1       36.13       36.20      2.56 o 
  -9   4   1      105.17       90.48      3.50 o 
  -8   4   1       56.91       52.69      3.08 o 
  -7   4   1        2.11        2.88      0.87 o 
  -6   4   1        0.25        0.67      1.47 o 
  -5   4   1       14.45       13.06      0.90 o 
  -4   4   1      480.06      456.85      5.50 o 
  -3   4   1       37.58       32.56      0.89 o 
  -2   4   1      659.14      664.46      7.32 o 
  -1   4   1      495.05      514.19      6.93 o 
   0   4   1      899.33      914.70      9.66 o 
   1   4   1      323.00      320.75      3.71 o 
   2   4   1      106.61      112.98      1.86 o 
   3   4   1     2240.09     2444.21     22.38 o 
   4   4   1      133.78      144.11      2.42 o 
   5   4   1       66.04       75.59      2.08 o 
   6   4   1       11.59       11.41      1.30 o 
   7   4   1       17.57       13.17      2.17 o 
   8   4   1        0.26        1.86      2.14 o 
   9   4   1        0.83       -1.50      1.00 o 
  10   4   1        4.89        1.96      1.58 o 
  11   4   1        0.01        1.97      3.62 o 
 -11   5   1        2.77        3.34      2.13 o 
 -10   5   1        0.16        1.03      1.82 o 
  -9   5   1        0.18        0.96      1.34 o 
  -8   5   1        1.88        1.73      1.14 o 
  -7   5   1        1.12        2.43      1.27 o 
  -6   5   1      128.97      137.43      2.97 o 
  -5   5   1        4.49        3.22      0.57 o 
  -4   5   1      202.42      219.64      3.12 o 
  -3   5   1        2.14        2.00      0.46 o 
  -2   5   1       83.84       86.77      2.13 o 
  -1   5   1      199.58      213.19      3.68 o 
   0   5   1       31.39       32.84      1.23 o 
   1   5   1      450.20      452.76      4.94 o 
   2   5   1      288.44      280.53      3.54 o 
   3   5   1      921.19     1074.67     10.72 o 
   4   5   1        2.63        0.87      0.46 o 
   5   5   1        0.48        2.98      1.33 o 
   6   5   1       23.15       21.85      1.39 o 
   7   5   1       32.07       30.85      2.07 o 
   8   5   1       32.36       33.81      2.39 o 
   9   5   1        0.10       -0.28      1.97 o 
  10   5   1        0.43        0.39      2.96 o 
 -11   6   1       18.92       19.94      3.37 o 
 -10   6   1        0.08        0.33      1.63 o 
  -9   6   1       63.24       68.34      4.17 o 
  -8   6   1       22.75       21.74      4.93 o 
  -7   6   1        2.39        1.97      1.64 o 
  -6   6   1       44.18       50.02      2.31 o 
  -5   6   1       13.10       16.10      1.10 o 
  -4   6   1        2.48        2.64      0.63 o 
  -3   6   1       12.15        8.63      1.19 o 
  -2   6   1       56.55       64.19      3.86 o 
  -1   6   1       34.16       38.37      1.76 o 
   0   6   1      130.18      143.34      2.50 o 
   1   6   1        0.11       -0.36      0.31 o 
   2   6   1      458.29      472.77      5.36 o 
   3   6   1      162.65      181.81      2.88 o 
   4   6   1        1.27        3.49      0.58 o 
   5   6   1       16.64       16.29      1.45 o 
   6   6   1        8.60        8.64      1.30 o 
   7   6   1        9.38        7.40      2.30 o 
   8   6   1       23.84       21.86      3.78 o 
   9   6   1        1.32        0.72      1.73 o 
  10   6   1        0.51       -0.96      1.50 o 
 -11   7   1        3.70       -3.62      2.96 o 
 -10   7   1        1.21        1.38      2.14 o 
  -9   7   1        0.75        2.17      1.97 o 
  -8   7   1        9.16       12.45      3.12 o 
  -7   7   1       37.37       34.95      2.76 o 
  -6   7   1        1.91       -0.66      0.87 o 
  -5   7   1      282.14      314.60      5.19 o 
  -4   7   1       29.79       30.58      1.50 o 
  -3   7   1      151.04      165.63      3.24 o 
  -2   7   1      176.85      160.52      5.05 o 
  -1   7   1      161.44      159.25      3.23 o 
   0   7   1       45.78       44.83      3.45 o 
   1   7   1       31.76       28.47      1.75 o 
   2   7   1      159.78      189.38      3.45 o 
   3   7   1      119.96      122.91      2.84 o 
   4   7   1       37.25       37.61      1.65 o 
   5   7   1       11.39       11.57      1.45 o 
   6   7   1       84.87       76.37      3.08 o 
   7   7   1       25.72       30.20      4.93 o 
   8   7   1       54.04       59.28      8.55 o 
   9   7   1       30.75       34.80      8.55 o 
  10   7   1        8.62        7.41      3.45 o 
 -10   8   1       11.72        4.88      2.20 o 
  -9   8   1        5.57        2.12      2.80 o 
  -8   8   1        0.66       -1.64      1.97 o 
  -7   8   1        0.20        0.49      1.06 o 
  -6   8   1        2.94        2.39      1.72 o 
  -5   8   1       14.66       14.63      1.35 o 
  -4   8   1        9.32       10.15      1.08 o 
  -3   8   1      828.68      788.16     11.95 o 
  -2   8   1       27.07       25.84      2.09 o 
  -1   8   1        9.77        6.30      1.40 o 
   0   8   1       35.21       31.83      4.93 o 
   1   8   1       67.05       64.42      2.53 o 
   2   8   1       59.38       61.36      2.53 o 
   3   8   1        0.00       -0.59      0.95 o 
   4   8   1       99.15       95.40      2.66 o 
   5   8   1        3.04        3.18      1.14 o 
   6   8   1       13.43       11.39      1.59 o 
   7   8   1       25.98       24.67      3.95 o 
   8   8   1        7.21        6.74      2.09 o 
   9   8   1       10.26        9.63      2.53 o 
  -9   9   1        0.07       -0.68      1.82 o 
  -8   9   1        1.47        1.71      1.73 o 
  -7   9   1        3.23        2.44      2.47 o 
  -6   9   1        0.12       -1.73      1.26 o 
  -5   9   1        0.24       -1.37      0.91 o 
  -4   9   1       11.92       13.61      1.69 o 
  -3   9   1      104.87      101.74      3.69 o 
  -2   9   1       36.08       40.47      2.79 o 
  -1   9   1       53.89       60.21      3.37 o 
   0   9   1      445.06      474.88     10.46 o 
   1   9   1       77.32       74.27      2.97 o 
   2   9   1        0.78       -1.19      0.87 o 
   3   9   1       18.33       15.19      1.71 o 
   4   9   1        0.39       -0.62      1.00 o 
   5   9   1        0.81        1.15      1.40 o 
   6   9   1        0.22        0.78      2.63 o 
   7   9   1       37.57       41.77      5.26 o 
   8   9   1        8.87        8.22      3.29 o 
   9   9   1        8.43        7.23      3.62 o 
  -9  10   1        2.27        6.58      3.62 o 
  -8  10   1        2.58        3.29      2.63 o 
  -7  10   1       10.10       11.97      3.45 o 
  -6  10   1       18.25       18.04      5.92 o 
  -5  10   1        4.89        5.25      1.45 o 
  -4  10   1        2.45        4.32      1.41 o 
  -3  10   1      458.22      438.84      8.48 o 
  -2  10   1      407.01      421.30      9.99 o 
  -1  10   1      301.80      305.68      8.88 o 
   0  10   1      421.17      438.01     10.35 o 
   1  10   1        1.97        0.29      1.79 o 
   2  10   1       60.66       55.83      2.78 o 
   3  10   1        7.83        8.01      1.50 o 
   4  10   1        0.14        1.13      1.19 o 
   5  10   1        2.15        2.53      1.50 o 
   6  10   1        1.05        0.33      1.58 o 
   7  10   1        4.41        4.28      3.29 o 
   8  10   1        2.30        9.54      3.62 o 
  -8  11   1        5.51        9.21      3.95 o 
  -7  11   1        1.70        0.18      2.30 o 
  -6  11   1        6.43        4.95      5.59 o 
  -5  11   1        0.11        0.88      1.33 o 
  -4  11   1        0.02        0.97      2.41 o 
  -3  11   1       23.95       19.83      2.15 o 
  -2  11   1       11.11        9.52      2.96 o 
  -1  11   1       87.40       91.44      4.65 o 
   0  11   1      174.43      194.66      9.37 o 
   1  11   1       20.02       22.64      3.48 o 
   2  11   1        0.00        0.00      1.14 o 
   3  11   1       10.86       15.20      3.16 o 
   4  11   1        0.04        1.30      1.26 o 
   5  11   1        0.07        0.47      1.58 o 
   6  11   1       10.60       14.02      4.44 o 
   7  11   1        0.32        1.97      2.63 o 
  -7  12   1        0.36        1.64      2.09 o 
  -6  12   1        0.22       -1.97      2.14 o 
  -5  12   1        0.36       -1.59      1.50 o 
  -4  12   1        2.92       -1.52      1.26 o 
  -3  12   1        0.14       -0.07      1.95 o 
  -2  12   1       84.30       81.32      3.71 o 
  -1  12   1       20.34       14.94      3.29 o 
   0  12   1        3.21        3.54      1.97 o 
   1  12   1        3.76        2.87      1.49 o 
   2  12   1       20.65       19.04      3.57 o 
   3  12   1        8.95        9.16      3.58 o 
   4  12   1        5.11        6.32      2.03 o 
   5  12   1       42.12       48.10      6.25 o 
   6  12   1        3.37        4.37      2.43 o 
  -5  13   1       18.72       16.95      3.02 o 
  -4  13   1        0.71       -1.50      1.43 o 
  -3  13   1        4.48        3.61      2.02 o 
  -2  13   1        2.36        1.07      2.00 o 
  -1  13   1        3.34        3.12      2.20 o 
   0  13   1       13.66       12.20      2.56 o 
   1  13   1        1.36        1.35      4.11 o 
   2  13   1        0.35        1.33      1.97 o 
   3  13   1        0.33        0.70      2.14 o 
   4  13   1        4.02        6.19      1.92 o 
  -3  14   1        0.34        1.28      3.19 o 
  -2  14   1        2.70        1.58      1.77 o 
  -1  14   1        1.79       -0.19      1.97 o 
   0  14   1        0.03        1.15      2.33 o 
   1  14   1        0.03        3.09      5.26 o 
   2  14   1        2.73        0.29      1.97 o 
 -12   0   2        7.86        8.47      3.95 o 
 -11   0   2       12.91       17.09      2.67 o 
 -10   0   2        5.40        2.68      1.50 o 
  -9   0   2        1.68        0.49      1.16 o 
  -8   0   2        0.34        0.33      1.03 o 
  -7   0   2      109.94      116.51      7.07 o 
  -6   0   2        6.61        5.47      0.93 o 
  -5   0   2      518.47      461.15      8.37 o 
  -4   0   2     1208.84     1147.46     17.44 o 
  -3   0   2    19197.98    16043.18    219.91 o 
  -2   0   2      736.01      670.22     14.14 o 
  -1   0   2     2915.01     2745.01     52.95 o 
   0   0   2     3616.31     3504.36     67.75 o 
   1   0   2     2707.23     2605.58     50.97 o 
   2   0   2      452.97      452.84     11.51 o 
   3   0   2      110.77      107.23      3.26 o 
   4   0   2       32.69       37.71      2.20 o 
   5   0   2      194.96      216.73      5.69 o 
   6   0   2      122.72      135.60      4.76 o 
   7   0   2       63.45       75.31      5.26 o 
   8   0   2      357.56      375.56     13.48 o 
   9   0   2      160.34      175.61      9.21 o 
  10   0   2      362.83      378.85     14.80 o 
 -12   1   2       13.47        7.17      2.88 o 
 -11   1   2       12.41       16.54      2.15 o 
 -10   1   2        1.17        1.42      1.06 o 
  -9   1   2       23.48       23.67      2.75 o 
  -8   1   2      183.83      202.50      4.15 o 
  -7   1   2       20.47       17.05      1.42 o 
  -6   1   2        1.42        1.49      0.62 o 
  -5   1   2      135.46      146.12      3.70 o 
  -4   1   2      159.51      146.91      2.78 o 
  -3   1   2    46717.58    32621.63    361.51 o 
  -2   1   2     2530.08     2455.78     55.08 o 
  -1   1   2     2716.06     2503.28     47.60 o 
   0   1   2      835.87      798.56      8.26 o 
   1   1   2      782.84      708.12      7.68 o 
   2   1   2     2263.34     2124.54     25.03 o 
   3   1   2      710.02      666.05      7.87 o 
   4   1   2      440.39      445.81      6.46 o 
   5   1   2      342.23      363.75      6.46 o 
   6   1   2       18.76       16.63      1.90 o 
   7   1   2        4.56        3.45      1.19 o 
   8   1   2        0.01       -1.03      1.11 o 
   9   1   2        0.99        3.25      1.97 o 
  10   1   2        3.04        8.00      2.20 o 
 -12   2   2        0.23       -1.05      1.45 o 
 -11   2   2        0.55       -1.37      1.26 o 
 -10   2   2        7.69        8.87      1.64 o 
  -9   2   2        2.90        2.49      1.06 o 
  -8   2   2      147.28      151.72      4.04 o 
  -7   2   2       14.97       14.86      1.33 o 
  -6   2   2       55.04       56.78      1.44 o 
  -5   2   2      157.88      161.05      2.74 o 
  -4   2   2      536.44      504.70      5.98 o 
  -3   2   2    10490.59     9492.88     91.92 o 
  -2   2   2       29.54       25.94      1.04 o 
  -1   2   2      639.51      560.52      7.22 o 
   0   2   2       58.40       63.06      1.11 o 
   1   2   2      598.01      578.74      6.55 o 
   2   2   2      333.52      354.44      4.05 o 
   3   2   2        2.68        0.69      0.44 o 
   4   2   2       40.82       40.35      1.47 o 
   5   2   2      184.14      188.52      3.54 o 
   6   2   2        3.39        6.00      1.19 o 
   7   2   2        2.03        2.39      1.73 o 
   8   2   2       92.03       90.13      3.64 o 
   9   2   2      223.57      232.39      6.24 o 
  10   2   2       77.02       79.97      4.15 o 
  11   2   2        0.04        1.64      2.96 o 
 -12   3   2        1.59        1.72      1.69 o 
 -11   3   2       13.75        9.09      1.83 o 
 -10   3   2        2.44        2.39      1.38 o 
  -9   3   2       13.92       12.64      1.64 o 
  -8   3   2       81.45       75.71      2.89 o 
  -7   3   2      300.12      304.83      5.86 o 
  -6   3   2      572.77      585.29      7.44 o 
  -5   3   2       21.40       20.58      0.81 o 
  -4   3   2      925.06      930.81      9.13 o 
  -3   3   2     1784.61     1693.61     17.22 o 
  -2   3   2     1464.21     1454.52     14.79 o 
  -1   3   2     1843.79     1792.41     21.95 o 
   0   3   2     1363.88     1333.71     12.34 o 
   1   3   2       36.04       28.53      0.81 o 
   2   3   2      257.81      261.91      3.35 o 
   3   3   2      119.30      112.48      2.02 o 
   4   3   2       75.07       63.37      1.55 o 
   5   3   2     1359.13     1365.75     15.43 o 
   6   3   2        1.06        0.22      0.95 o 
   7   3   2       21.75       22.68      2.02 o 
   8   3   2        1.53       -0.31      1.62 o 
   9   3   2        3.92        4.24      1.77 o 
  10   3   2       17.52       21.06      2.50 o 
 -12   4   2        9.96       17.15      3.95 o 
 -11   4   2        4.95        2.19      1.52 o 
 -10   4   2        0.11       -1.41      0.94 o 
  -9   4   2       18.04       18.88      1.98 o 
  -8   4   2      112.67      118.33      3.71 o 
  -7   4   2      183.44      201.95      4.58 o 
  -6   4   2      166.28      159.07      3.06 o 
  -5   4   2        0.12        0.36      0.40 o 
  -4   4   2      136.33      142.83      2.26 o 
  -3   4   2      690.57      685.67      7.75 o 
  -2   4   2       18.15       20.19      0.94 o 
  -1   4   2      404.40      406.44      9.46 o 
   0   4   2      293.65      309.74      3.91 o 
   1   4   2      790.40      831.37      7.50 o 
   2   4   2     2380.96     2469.18     22.55 o 
   3   4   2      286.84      322.51      4.16 o 
   4   4   2       16.18       12.25      1.04 o 
   5   4   2      136.34      132.64      3.03 o 
   6   4   2       27.89       31.68      2.07 o 
   7   4   2        0.28        1.76      1.21 o 
   8   4   2       13.65       16.26      2.67 o 
   9   4   2       79.11       79.92      5.74 o 
  10   4   2        0.33       -1.97      1.33 o 
 -12   5   2        3.27        1.64      3.95 o 
 -11   5   2        2.37        1.70      1.97 o 
 -10   5   2        0.35       -0.63      1.48 o 
  -9   5   2       18.21       15.92      2.43 o 
  -8   5   2        0.03        0.56      1.14 o 
  -7   5   2       39.89       38.25      3.00 o 
  -6   5   2        9.96       13.54      1.23 o 
  -5   5   2       65.23       58.35      1.45 o 
  -4   5   2       16.44       16.25      0.80 o 
  -3   5   2        6.69        6.34      0.47 o 
  -2   5   2      220.87      209.32      3.82 o 
  -1   5   2       32.86       39.35      1.04 o 
   0   5   2      578.42      648.92      6.70 o 
   1   5   2      190.69      219.99      2.99 o 
   2   5   2        0.20        0.71      0.43 o 
   3   5   2       14.89       15.89      1.19 o 
   4   5   2        4.67        6.33      0.65 o 
   5   5   2      134.64      132.76      4.27 o 
   6   5   2       37.57       37.62      2.20 o 
   7   5   2       94.47      101.03      3.60 o 
   8   5   2       17.99       19.11      2.00 o 
   9   5   2        4.81        5.88      3.29 o 
  10   5   2        0.13       -0.33      1.97 o 
 -11   6   2        7.74        4.20      2.05 o 
 -10   6   2       10.35        7.48      3.45 o 
  -9   6   2       14.37       14.06      2.80 o 
  -8   6   2        3.73        3.09      2.30 o 
  -7   6   2       21.69       21.49      1.73 o 
  -6   6   2      178.62      189.28      4.45 o 
  -5   6   2      219.74      229.45      4.05 o 
  -4   6   2        6.65        7.69      0.83 o 
  -3   6   2      255.45      259.71      4.66 o 
  -2   6   2      125.36      131.24      6.52 o 
  -1   6   2       26.21       25.61      1.38 o 
   0   6   2      675.64      771.08      7.88 o 
   1   6   2     1938.46     2127.14     19.70 o 
   2   6   2       16.44       16.61      0.77 o 
   3   6   2       86.38       88.37      1.93 o 
   4   6   2        0.88        0.33      0.49 o 
   5   6   2        3.86        0.24      1.18 o 
   6   6   2        7.02        4.43      2.30 o 
   7   6   2       19.23       22.10      2.67 o 
   8   6   2       24.43       27.14      3.00 o 
   9   6   2        0.11       -1.39      1.50 o 
  10   6   2        3.61        3.62      2.96 o 
 -11   7   2        0.25        2.32      2.14 o 
 -10   7   2        4.89        2.17      2.63 o 
  -9   7   2        0.07        0.09      4.28 o 
  -8   7   2        1.36        0.99      1.40 o 
  -7   7   2        0.28        0.08      0.95 o 
  -6   7   2       96.70      101.13      3.34 o 
  -5   7   2       71.03       65.77      2.17 o 
  -4   7   2        1.63        2.39      1.19 o 
  -3   7   2       13.13       11.20      1.11 o 
  -2   7   2       63.66       68.95      2.23 o 
  -1   7   2       14.24       10.22      1.40 o 
   0   7   2       25.33       23.08      1.52 o 
   1   7   2      171.19      185.30      3.94 o 
   2   7   2       25.61       22.72      1.23 o 
   3   7   2       33.53       32.41      1.50 o 
   4   7   2        3.29        4.62      0.86 o 
   5   7   2       46.15       44.13      2.39 o 
   6   7   2       50.96       44.57      4.93 o 
   7   7   2       45.63       44.02      3.37 o 
   8   7   2       32.51       37.01      3.46 o 
   9   7   2        4.92        6.67      2.37 o 
 -10   8   2        0.77        0.15      1.73 o 
  -9   8   2        3.59        4.82      1.97 o 
  -8   8   2        7.18        4.52      1.73 o 
  -7   8   2        5.47        5.37      1.33 o 
  -6   8   2       58.45       58.22      3.49 o 
  -5   8   2      169.12      153.84      3.50 o 
  -4   8   2      520.99      521.52     10.24 o 
  -3   8   2      266.77      259.99      5.12 o 
  -2   8   2      144.68      148.37      4.87 o 
  -1   8   2        0.09       -0.28      0.79 o 
   0   8   2      118.48      118.17      3.35 o 
   1   8   2       14.31       18.88      2.05 o 
   2   8   2        0.00       -0.56      0.68 o 
   3   8   2      187.01      194.05      4.68 o 
   4   8   2       10.12        7.41      1.02 o 
   5   8   2        9.68       15.42      2.32 o 
   6   8   2       52.11       52.55      5.33 o 
   7   8   2       23.86       28.89      3.00 o 
   8   8   2       81.61       85.50      6.58 o 
   9   8   2        9.97       10.97      2.61 o 
 -10   9   2        0.00        2.19      1.97 o 
  -9   9   2        2.74        3.48      1.97 o 
  -8   9   2        0.22        1.97      1.63 o 
  -7   9   2       35.52       30.25      6.41 o 
  -6   9   2       51.51       50.58      3.46 o 
  -5   9   2      139.47      154.52      4.42 o 
  -4   9   2      290.32      260.06      5.88 o 
  -3   9   2       49.63       46.50      3.13 o 
  -2   9   2        1.01        0.90      1.26 o 
  -1   9   2      191.65      208.22      6.27 o 
   0   9   2        3.48        3.01      1.38 o 
   1   9   2       58.10       64.37      2.70 o 
   2   9   2       13.54       11.04      2.29 o 
   3   9   2       38.64       40.84      2.39 o 
   4   9   2       47.20       39.75      2.34 o 
   5   9   2        8.40        8.55      2.09 o 
   6   9   2       41.03       41.27      3.46 o 
   7   9   2        0.14        1.64      2.63 o 
   8   9   2       16.40       18.09      4.60 o 
  -9  10   2        0.35       -1.32      2.63 o 
  -8  10   2        3.93       -1.64      2.63 o 
  -7  10   2        0.02        2.40      2.80 o 
  -6  10   2        2.40        0.43      1.50 o 
  -5  10   2        0.48       -0.04      1.25 o 
  -4  10   2      248.07      267.24      6.32 o 
  -3  10   2        7.99        6.89      1.97 o 
  -2  10   2        1.10       -1.43      4.60 o 
  -1  10   2       19.78       18.21      2.43 o 
   0  10   2       55.96       57.52      2.70 o 
   1  10   2        0.01       -0.36      1.23 o 
   2  10   2        0.01        0.74      1.06 o 
   3  10   2        4.95        5.01      2.23 o 
   4  10   2        9.53        9.34      1.58 o 
   5  10   2        3.98        5.77      2.05 o 
   6  10   2        0.65       -0.24      1.73 o 
   7  10   2        5.50        6.58      2.96 o 
  -8  11   2        1.26        0.66      2.63 o 
  -7  11   2        8.75       13.74      2.56 o 
  -6  11   2        0.17        0.33      1.63 o 
  -5  11   2        2.26       -0.54      1.23 o 
  -4  11   2        1.73        0.03      1.70 o 
  -3  11   2        0.09        0.09      1.58 o 
  -2  11   2      380.33      418.27     10.35 o 
  -1  11   2      167.80      162.98      6.74 o 
   0  11   2        3.68        3.12      1.86 o 
   1  11   2       14.78       11.48      1.85 o 
   2  11   2       72.68       71.48      3.28 o 
   3  11   2       19.47       22.09      2.49 o 
   4  11   2       16.95       20.04      3.56 o 
   5  11   2        5.20       -0.83      1.73 o 
   6  11   2        0.19       -1.60      1.81 o 
  -7  12   2        1.95        3.45      2.09 o 
  -6  12   2        1.11        2.05      1.97 o 
  -5  12   2        0.47        0.97      1.45 o 
  -4  12   2        2.66        0.86      2.28 o 
  -3  12   2       11.46       10.36      1.96 o 
  -2  12   2       42.54       43.70      4.11 o 
  -1  12   2       13.38       15.14      3.45 o 
   0  12   2       37.14       40.54      4.77 o 
   1  12   2        0.19        1.75      1.73 o 
   2  12   2        2.32        1.82      2.30 o 
   3  12   2        5.48        3.63      1.50 o 
   4  12   2        4.79        2.48      1.97 o 
   5  12   2        0.05       -3.14      2.63 o 
  -6  13   2        1.65        0.48      1.97 o 
  -5  13   2        7.56        9.04      2.43 o 
  -4  13   2        0.48        2.24      1.64 o 
  -3  13   2        0.29       -0.99      1.35 o 
  -2  13   2       64.41       62.74      4.53 o 
  -1  13   2        3.92        5.35      2.20 o 
   0  13   2        3.51        4.93      2.09 o 
   1  13   2        0.71        4.02      1.97 o 
   2  13   2        5.51        3.48      2.63 o 
   3  13   2        0.91        0.37      2.05 o 
   4  13   2        5.70       -3.95      2.63 o 
  -3  14   2        0.24       -0.50      1.64 o 
  -2  14   2        1.99        5.26      2.56 o 
  -1  14   2        0.08       -0.85      1.97 o 
   0  14   2        7.33        9.16      4.60 o 
   1  14   2       13.99       17.83      3.13 o 
 -13   1   3        0.55        1.16      2.63 o 
 -12   1   3        0.28       -0.12      1.45 o 
 -11   1   3        3.27        1.85      1.21 o 
 -10   1   3        0.26        1.11      0.94 o 
  -9   1   3       31.23       29.24      2.04 o 
  -8   1   3       74.24       73.69      2.38 o 
  -7   1   3        9.75        8.20      0.86 o 
  -6   1   3       50.96       51.13      1.26 o 
  -5   1   3     2986.92     2996.27     27.11 o 
  -4   1   3     5025.50     4720.89     41.69 o 
  -3   1   3     9482.92     8898.06     98.65 o 
  -2   1   3     1572.79     1588.56     18.48 o 
  -1   1   3      979.66      972.05     10.35 o 
   0   1   3     2019.36     1966.72     21.52 o 
   1   1   3      533.86      519.13      7.21 o 
   2   1   3     1261.03     1344.82     16.83 o 
   3   1   3     2104.15     2127.31     25.93 o 
   4   1   3      459.18      475.39      6.50 o 
   5   1   3        0.24        0.85      0.81 o 
   6   1   3       25.53       24.39      3.35 o 
   7   1   3       20.13       25.31      2.15 o 
   8   1   3       61.25       60.32      7.23 o 
   9   1   3        0.16       -1.83      1.58 o 
  10   1   3        1.92        0.40      2.20 o 
 -13   2   3        0.10        0.69      2.63 o 
 -12   2   3        2.90        1.34      1.50 o 
 -11   2   3        0.66       -1.15      1.19 o 
 -10   2   3        6.42        7.53      4.57 o 
  -9   2   3      174.01      177.43      5.00 o 
  -8   2   3        0.15        0.67      0.63 o 
  -7   2   3      151.19      158.22      3.24 o 
  -6   2   3        0.11       -0.52      0.55 o 
  -5   2   3      233.01      228.13      4.51 o 
  -4   2   3      102.16       93.15      1.46 o 
  -3   2   3      775.84      781.47      8.51 o 
  -2   2   3     1198.66     1195.08     14.29 o 
  -1   2   3     1433.95     1332.96     14.93 o 
   0   2   3     1067.84     1067.47      9.21 o 
   1   2   3       11.41        8.78      0.55 o 
   2   2   3      317.16      316.59      3.96 o 
   3   2   3      242.58      236.13      3.86 o 
   4   2   3       31.39       31.12      1.43 o 
   5   2   3        2.68        2.11      1.00 o 
   6   2   3      283.39      267.50      6.56 o 
   7   2   3        1.59        1.20      1.16 o 
   8   2   3      453.80      478.32      9.48 o 
   9   2   3        2.93        6.25      2.33 o 
  10   2   3        0.26       -0.54      1.97 o 
 -13   3   3        3.73        2.80      2.33 o 
 -12   3   3       11.89        9.38      1.96 o 
 -11   3   3        0.51       -0.11      1.33 o 
 -10   3   3        2.37        2.04      1.19 o 
  -9   3   3       60.09       56.05      2.69 o 
  -8   3   3        1.62        0.12      0.73 o 
  -7   3   3        1.44        0.26      0.76 o 
  -6   3   3      180.55      174.22      2.62 o 
  -5   3   3     1412.88     1427.20     13.66 o 
  -4   3   3     1492.60     1478.12     14.97 o 
  -3   3   3      543.76      569.25      7.16 o 
  -2   3   3       83.91       73.26      1.50 o 
  -1   3   3     1482.48     1370.69     12.56 o 
   0   3   3       58.86       79.98      1.43 o 
   1   3   3      117.92      127.34      2.06 o 
   2   3   3      435.50      460.72      5.35 o 
   3   3   3      557.62      542.07      6.22 o 
   4   3   3      136.81      155.26      3.19 o 
   5   3   3       83.32       81.91      3.65 o 
   6   3   3        1.32        1.03      1.06 o 
   7   3   3        0.28       -0.25      1.16 o 
   8   3   3        9.93       10.63      2.07 o 
   9   3   3        0.20       -1.10      1.33 o 
  10   3   3        0.28        0.49      1.86 o 
 -12   4   3       13.21       15.06      3.02 o 
 -11   4   3        5.20        2.91      1.77 o 
 -10   4   3        0.15        1.69      1.19 o 
  -9   4   3       12.16        9.76      1.50 o 
  -8   4   3       32.50       34.11      1.98 o 
  -7   4   3        4.03        2.72      0.76 o 
  -6   4   3        3.24        3.61      0.57 o 
  -5   4   3       44.15       45.29      1.30 o 
  -4   4   3       87.59       83.55      1.69 o 
  -3   4   3       82.15       80.12      3.09 o 
  -2   4   3      599.01      591.47      7.78 o 
  -1   4   3     2082.64     2118.43     17.36 o 
   0   4   3     4014.52     4130.88     36.90 o 
   1   4   3      230.62      273.50      3.56 o 
   2   4   3      363.89      409.20      4.96 o 
   3   4   3        2.30        2.34      0.51 o 
   4   4   3       41.92       48.01      1.51 o 
   5   4   3        4.40        4.47      0.97 o 
   6   4   3       48.03       45.02      2.45 o 
   7   4   3       50.73       53.04      2.97 o 
   8   4   3       53.06       55.25      3.18 o 
   9   4   3        3.16        4.22      1.74 o 
  10   4   3        0.03       -2.35      1.73 o 
 -12   5   3       33.16       32.62      3.79 o 
 -11   5   3        6.65        5.10      2.09 o 
 -10   5   3        1.51        0.61      1.50 o 
  -9   5   3        3.29        4.43      1.73 o 
  -8   5   3       11.20        9.66      1.82 o 
  -7   5   3       20.30       25.44      1.87 o 
  -6   5   3       13.81       12.97      0.85 o 
  -5   5   3       45.98       48.12      1.39 o 
  -4   5   3       45.77       52.05      1.40 o 
  -3   5   3       14.69       13.19      0.95 o 
  -2   5   3        1.87        0.75      0.26 o 
  -1   5   3      194.29      213.08      3.07 o 
   0   5   3      250.24      251.65      3.35 o 
   1   5   3       17.53       24.52      1.34 o 
   2   5   3      225.99      191.46      2.70 o 
   3   5   3        0.27        0.82      0.84 o 
   4   5   3        7.61        6.82      0.74 o 
   5   5   3        0.09       -0.14      0.69 o 
   6   5   3        0.13        0.64      1.00 o 
   7   5   3       24.51       27.41      3.44 o 
   8   5   3        1.73        4.71      1.52 o 
   9   5   3        5.45        7.23      2.29 o 
 -12   6   3        2.79        6.25      3.95 o 
 -11   6   3        8.75        8.71      2.43 o 
 -10   6   3        4.03        4.93      1.86 o 
  -9   6   3        2.57        2.04      2.14 o 
  -8   6   3       18.94       23.00      2.53 o 
  -7   6   3       40.41       46.16      3.05 o 
  -6   6   3      266.03      270.64      4.60 o 
  -5   6   3       48.16       48.09      1.75 o 
  -4   6   3        1.19        2.00      0.62 o 
  -3   6   3       65.11       77.29      2.32 o 
  -2   6   3       18.77       23.15      0.95 o 
  -1   6   3      601.76      663.81      6.23 o 
   0   6   3     1477.76     1663.27     15.76 o 
   1   6   3       68.59       87.31      1.92 o 
   2   6   3       82.13       92.43      1.81 o 
   3   6   3        1.79        1.32      0.55 o 
   4   6   3        1.75        2.37      0.64 o 
   5   6   3      118.82      109.29      4.21 o 
   6   6   3       90.44       98.86      4.53 o 
   7   6   3       16.33       24.22      7.40 o 
   8   6   3        2.46        1.71      2.96 o 
   9   6   3        7.34        5.50      2.63 o 
 -11   7   3        2.72        2.37      2.20 o 
 -10   7   3        0.37       -1.90      1.50 o 
  -9   7   3        5.99        2.86      2.14 o 
  -8   7   3        1.31       -0.66      1.40 o 
  -7   7   3        5.71        8.87      1.55 o 
  -6   7   3      540.98      534.66      7.66 o 
  -5   7   3        0.38        0.62      0.60 o 
  -4   7   3      372.65      380.68      6.57 o 
  -3   7   3       10.01       10.13      1.04 o 
  -2   7   3       10.73       14.54      1.16 o 
  -1   7   3       27.75       31.47      1.63 o 
   0   7   3      116.25      112.15      2.50 o 
   1   7   3        8.51        9.02      0.83 o 
   2   7   3        1.67        3.19      0.81 o 
   3   7   3        0.02        0.73      0.60 o 
   4   7   3        5.66        6.07      1.28 o 
   5   7   3       91.51       74.47      3.03 o 
   6   7   3        6.46        2.12      2.30 o 
   7   7   3        0.23        0.52      1.58 o 
   8   7   3       14.84       10.89      2.43 o 
   9   7   3        0.02       -3.10      3.29 o 
 -11   8   3        0.01       -1.49      2.20 o 
 -10   8   3        0.06       -0.49      2.80 o 
  -9   8   3        2.42        3.45      1.86 o 
  -8   8   3       14.35       10.57      2.20 o 
  -7   8   3        1.32        0.03      1.08 o 
  -6   8   3      236.68      245.00      4.75 o 
  -5   8   3        5.79        3.78      0.92 o 
  -4   8   3       43.88       38.93      2.67 o 
  -3   8   3       31.41       32.73      1.79 o 
  -2   8   3       43.52       40.72      2.67 o 
  -1   8   3       40.34       39.98      1.94 o 
   0   8   3       21.11       17.48      2.49 o 
   1   8   3        0.18        0.07      0.68 o 
   2   8   3        0.48        0.46      0.66 o 
   3   8   3        1.08        2.32      1.06 o 
   4   8   3       24.56       24.04      2.42 o 
   5   8   3       90.33       92.19      4.13 o 
   6   8   3       70.02       74.44      4.17 o 
   7   8   3      127.38      133.74      5.90 o 
   8   8   3        3.08        7.88      4.60 o 
 -10   9   3        3.38        4.05      2.20 o 
  -9   9   3        0.76        1.62      4.11 o 
  -8   9   3        2.78        3.05      1.73 o 
  -7   9   3        0.01       -0.43      1.06 o 
  -6   9   3      308.67      303.39      8.88 o 
  -5   9   3      169.57      184.32      4.86 o 
  -4   9   3      150.54      152.05     17.59 o 
  -3   9   3       85.62      103.37      4.30 o 
  -2   9   3       77.81       76.34      5.26 o 
  -1   9   3        2.95        2.77      2.14 o 
   0   9   3        0.08        0.80      0.96 o 
   1   9   3        8.55        4.64      1.11 o 
   2   9   3        6.49        7.30      1.33 o 
   3   9   3       37.51       29.73      2.15 o 
   4   9   3       79.14       75.08      7.80 o 
   5   9   3       42.74       36.84      5.26 o 
   6   9   3        0.07       -2.47      1.64 o 
   7   9   3       11.66       10.52      3.62 o 
  -9  10   3        2.29        6.58      2.96 o 
  -8  10   3        2.87        4.60      2.63 o 
  -7  10   3        0.29        0.66      1.63 o 
  -6  10   3        2.91        1.64      1.63 o 
  -5  10   3       62.86       59.61      3.10 o 
  -4  10   3       19.76       19.58      2.96 o 
  -3  10   3       57.83       58.44      4.11 o 
  -2  10   3       21.38       22.47      4.28 o 
  -1  10   3       23.47       17.72      2.33 o 
   0  10   3       12.35       11.88      2.09 o 
   1  10   3       50.05       48.56      2.64 o 
   2  10   3       21.93       23.34      2.07 o 
   3  10   3        1.80        1.82      1.26 o 
   4  10   3        0.20        0.18      1.50 o 
   5  10   3        7.56        7.98      3.12 o 
   6  10   3        1.00        3.62      2.96 o 
   7  10   3       14.78       14.47      4.28 o 
  -8  11   3        4.93        2.63      2.96 o 
  -7  11   3        0.47        0.50      1.73 o 
  -6  11   3        6.02        4.11      1.86 o 
  -5  11   3       71.96       73.05      3.47 o 
  -4  11   3        9.17        9.55      2.33 o 
  -3  11   3      121.74      138.99      5.69 o 
  -2  11   3        4.81        3.29      1.86 o 
  -1  11   3        7.22       10.31      3.12 o 
   0  11   3        6.77        5.76      1.86 o 
   1  11   3        0.39       -1.89      1.34 o 
   2  11   3       30.36       30.16      3.02 o 
   3  11   3        7.79        4.48      1.50 o 
   4  11   3       31.25       20.19      3.95 o 
   5  11   3        0.22        1.05      1.73 o 
   6  11   3        0.27        3.62      3.29 o 
  -7  12   3        0.52        0.42      1.73 o 
  -6  12   3        0.59       -1.19      1.50 o 
  -5  12   3        8.63        7.21      1.79 o 
  -4  12   3        0.04        3.26      1.64 o 
  -3  12   3        0.59        2.57      1.97 o 
  -2  12   3        0.57        0.20      1.97 o 
  -1  12   3        0.22        0.82      1.86 o 
   0  12   3        5.88        8.69      4.93 o 
   1  12   3        0.53        0.16      1.63 o 
   2  12   3        4.05        6.58      2.09 o 
   3  12   3       11.42        7.37      4.60 o 
   4  12   3        4.36        8.88      3.62 o 
   5  12   3        0.02       -2.63      2.63 o 
  -6  13   3        1.09       -0.26      3.78 o 
  -5  13   3        0.09       -0.46      1.46 o 
  -4  13   3       29.58       25.59      3.40 o 
  -3  13   3        2.21        1.81      1.86 o 
  -2  13   3       14.23       16.16      3.29 o 
  -1  13   3        1.58        2.17      2.30 o 
   0  13   3        0.44        1.68      2.14 o 
   1  13   3        0.08       -1.17      2.80 o 
   2  13   3       12.94       14.28      2.96 o 
   3  13   3        6.70        4.93      2.33 o 
  -3  14   3       13.73       15.56      2.47 o 
  -2  14   3        3.43        4.93      2.33 o 
  -1  14   3        0.00        2.80      2.20 o 
   0  14   3        0.96       -1.30      2.47 o 
   1  14   3        5.89        9.37      2.79 o 
 -13   0   4        1.55        2.99      2.47 o 
 -12   0   4        0.14       -2.25      1.50 o 
 -11   0   4      127.06      139.93      5.58 o 
 -10   0   4       13.41       15.40      4.93 o 
  -9   0   4      145.49      141.08      4.88 o 
  -8   0   4       44.72       45.73      3.95 o 
  -7   0   4      153.81      160.22      4.53 o 
  -6   0   4      940.36      941.67     15.35 o 
  -5   0   4      199.13      199.94      4.53 o 
  -4   0   4       19.37       12.79      1.03 o 
  -3   0   4     1585.69     1523.95     31.57 o 
  -2   0   4     1803.28     1879.78     38.15 o 
  -1   0   4     1287.35     1252.60     18.37 o 
   0   0   4     5837.84     5208.85    100.96 o 
   2   0   4      758.16      819.85     19.40 o 
   3   0   4       16.21       18.42      2.30 o 
   4   0   4      244.79      232.18      8.55 o 
   5   0   4       15.79       14.47      2.96 o 
   6   0   4       61.74       62.48      5.26 o 
   7   0   4       88.44       90.77      6.25 o 
   8   0   4        0.17       -2.96      1.97 o 
   9   0   4       14.27       13.81      3.95 o 
 -13   1   4        1.12        0.88      1.64 o 
 -12   1   4        0.13       -0.33      1.15 o 
 -11   1   4        7.49        6.09      1.35 o 
 -10   1   4        1.98        1.96      1.05 o 
  -9   1   4        0.23       -0.76      0.69 o 
  -8   1   4        5.19        8.81      1.14 o 
  -7   1   4       20.77       19.61      1.23 o 
  -6   1   4     3060.41     3105.81     28.28 o 
  -5   1   4     1691.72     1699.26     15.97 o 
  -4   1   4      485.57      462.76      6.45 o 
  -3   1   4     1911.26     1877.66     22.15 o 
  -2   1   4     2644.84     2512.26     28.98 o 
  -1   1   4      420.73      431.91      5.30 o 
   0   1   4     1402.53     1480.91     20.47 o 
   1   1   4      616.93      640.14     10.93 o 
   2   1   4     5911.72     6292.63    100.80 o 
   3   1   4        1.47        2.30      0.93 o 
   4   1   4        9.97       10.21      1.16 o 
   5   1   4       24.70       22.16      2.96 o 
   6   1   4      105.08      115.98     10.03 o 
   7   1   4      323.80      338.69     11.35 o 
   8   1   4        7.42        7.89      2.33 o 
   9   1   4       18.73       18.52      2.90 o 
 -13   2   4        0.05        0.17      1.69 o 
 -12   2   4        0.25        0.11      1.33 o 
 -11   2   4       36.11       33.40      2.53 o 
 -10   2   4       54.36       51.98      2.38 o 
  -9   2   4        7.80        9.09      1.17 o 
  -8   2   4        0.25        2.52      2.45 o 
  -7   2   4      105.93       95.22      2.09 o 
  -6   2   4      603.80      602.44      5.98 o 
  -5   2   4       39.70       43.91      1.23 o 
  -4   2   4       26.98       26.64      1.97 o 
  -3   2   4      530.95      500.63      6.96 o 
  -2   2   4      104.16       99.28      2.21 o 
  -1   2   4     1208.92     1225.28     14.74 o 
   0   2   4        9.68        8.74      0.59 o 
   1   2   4      319.81      307.10      4.40 o 
   2   2   4      275.09      284.01      4.40 o 
   3   2   4       93.57       83.62      3.78 o 
   4   2   4       14.66       14.74      1.28 o 
   5   2   4       47.55       48.42      2.53 o 
   6   2   4      272.26      276.96      7.79 o 
   7   2   4      168.29      179.13      5.24 o 
   8   2   4        0.05        1.48      1.63 o 
   9   2   4        4.39        4.76      5.26 o 
 -13   3   4        0.89        0.36      2.20 o 
 -12   3   4        0.01        0.55      1.52 o 
 -11   3   4        3.85        2.24      2.23 o 
 -10   3   4        1.03        2.66      1.23 o 
  -9   3   4        0.36        0.14      1.27 o 
  -8   3   4       28.03       25.99      2.17 o 
  -7   3   4      278.12      293.95      4.69 o 
  -6   3   4     5111.93     4929.38     43.89 o 
  -5   3   4      998.91     1010.89     10.08 o 
  -4   3   4       37.60       36.53      1.23 o 
  -3   3   4        0.03        0.00      0.25 o 
  -2   3   4       11.34        8.98      0.60 o 
  -1   3   4      352.36      349.13      3.68 o 
   0   3   4        5.14        2.52      0.46 o 
   1   3   4      494.22      480.98      5.56 o 
   2   3   4      106.26      101.84      2.05 o 
   3   3   4       48.81       51.39      1.52 o 
   4   3   4        3.27        3.20      0.90 o 
   5   3   4      404.68      416.86      7.77 o 
   6   3   4      598.89      600.27     10.42 o 
   7   3   4       31.19       36.88      4.12 o 
   8   3   4       15.12       16.52      2.21 o 
   9   3   4       18.19       25.09      4.28 o 
 -13   4   4        0.16       -4.28      3.29 o 
 -12   4   4        5.15        1.32      2.80 o 
 -11   4   4        5.71        4.86      1.69 o 
 -10   4   4       14.28       12.56      2.11 o 
  -9   4   4        1.32        0.90      1.06 o 
  -8   4   4        0.08       -0.84      0.75 o 
  -7   4   4       51.70       59.76      1.95 o 
  -6   4   4       10.85       12.66      0.80 o 
  -5   4   4       25.31       29.66      1.13 o 
  -4   4   4      202.18      205.39      4.13 o 
  -3   4   4      924.95     1022.85     12.82 o 
  -2   4   4      381.04      402.77      5.24 o 
  -1   4   4       42.60       48.17      1.32 o 
   0   4   4        0.68        0.28      0.33 o 
   1   4   4        0.58        1.01      0.42 o 
   2   4   4      495.85      485.61      5.85 o 
   3   4   4        1.58        0.97      0.49 o 
   4   4   4       19.34       22.79      1.24 o 
   5   4   4        4.83        3.38      1.04 o 
   6   4   4      362.91      368.30      7.58 o 
   7   4   4       48.25       44.48      2.85 o 
   8   4   4        3.89        3.95      1.64 o 
   9   4   4        0.92        1.18      1.64 o 
 -12   5   4        0.83       -1.58      1.73 o 
 -11   5   4        3.48        2.46      1.97 o 
 -10   5   4        9.29       12.46      2.30 o 
  -9   5   4       17.29       17.55      3.62 o 
  -8   5   4       46.19       51.11      3.26 o 
  -7   5   4       79.74       82.24      2.33 o 
  -6   5   4      167.96      173.92      3.42 o 
  -5   5   4       49.31       45.78      1.39 o 
  -4   5   4      271.00      256.63      3.88 o 
  -3   5   4      423.66      477.93      6.17 o 
  -2   5   4     1126.25     1194.77     11.58 o 
  -1   5   4      313.43      294.05      3.38 o 
   0   5   4      259.99      328.01      4.18 o 
   1   5   4      138.91      158.01      2.43 o 
   2   5   4      164.49      156.32      2.52 o 
   3   5   4       36.84       38.75      1.50 o 
   4   5   4       17.24       19.24      1.23 o 
   5   5   4        6.11        8.03      1.23 o 
   6   5   4       31.89       32.61      2.49 o 
   7   5   4        5.08        7.34      1.64 o 
   8   5   4        1.20        1.60      1.50 o 
   9   5   4        0.43        5.26      3.29 o 
 -12   6   4        1.40       -0.82      1.86 o 
 -11   6   4        0.00       -0.78      1.82 o 
 -10   6   4        0.00        0.79      2.96 o 
  -9   6   4       18.20       20.52      2.67 o 
  -8   6   4       53.52       58.22      3.60 o 
  -7   6   4       14.73       14.89      1.53 o 
  -6   6   4        2.45        2.23      0.69 o 
  -5   6   4       11.32       10.79      1.33 o 
  -4   6   4        5.75        4.45      0.73 o 
  -3   6   4       11.49       10.23      2.16 o 
  -2   6   4     1287.81     1387.72     13.39 o 
  -1   6   4      105.31      119.47      1.89 o 
   0   6   4       48.74       63.54      1.56 o 
   1   6   4        0.28       -0.04      0.46 o 
   2   6   4        1.54        1.77      0.49 o 
   3   6   4        0.09       -0.13      0.52 o 
   4   6   4      168.53      169.22      3.78 o 
   5   6   4      430.45      435.47      7.06 o 
   6   6   4       36.85       33.52      3.12 o 
   7   6   4        0.64        1.48      1.63 o 
   8   6   4        1.46        2.96      1.86 o 
 -12   7   4        0.08       -0.99      2.96 o 
 -11   7   4        0.01       -2.44      1.63 o 
 -10   7   4        0.43       -0.14      2.14 o 
  -9   7   4       10.74       12.84      2.43 o 
  -8   7   4      173.94      166.40      5.99 o 
  -7   7   4      382.43      407.00      7.75 o 
  -6   7   4      152.40      157.17      3.51 o 
  -5   7   4       11.53       13.42      1.28 o 
  -4   7   4        3.13        1.18      0.68 o 
  -3   7   4       34.22       37.97      2.21 o 
  -2   7   4        1.98        4.92      1.32 o 
  -1   7   4        0.07        1.38      0.90 o 
   0   7   4        5.92        6.83      0.86 o 
   1   7   4       65.88       78.14      2.22 o 
   2   7   4        9.08        6.76      0.89 o 
   3   7   4       14.50       13.32      1.66 o 
   4   7   4      150.00      144.00      4.50 o 
   5   7   4      101.53      103.02      3.79 o 
   6   7   4        0.65        2.76      1.81 o 
   7   7   4        1.67        1.66      1.82 o 
   8   7   4        0.00        1.81      1.86 o 
 -11   8   4        0.65       -1.41      1.89 o 
 -10   8   4        5.32        5.38      2.13 o 
  -9   8   4       46.89       45.02      3.79 o 
  -8   8   4       21.39       20.40      2.04 o 
  -7   8   4        6.27        7.57      1.43 o 
  -6   8   4        8.09        8.56      1.19 o 
  -5   8   4        4.73        3.30      0.92 o 
  -4   8   4        3.64        3.57      1.00 o 
  -3   8   4       15.04       16.86      1.68 o 
  -2   8   4      174.77      192.18      5.69 o 
  -1   8   4      126.38      127.77      6.74 o 
   0   8   4       16.60       15.16      1.38 o 
   1   8   4        0.67        0.47      0.90 o 
   2   8   4      119.29      122.73      3.79 o 
   3   8   4       73.26       61.32      2.72 o 
   4   8   4        1.99       -0.04      1.25 o 
   5   8   4      149.61      158.97      4.79 o 
   6   8   4       24.52       21.85      2.67 o 
   7   8   4        0.19        2.52      2.47 o 
 -10   9   4        0.13        0.12      1.97 o 
  -9   9   4        4.13        4.31      2.05 o 
  -8   9   4        2.98        3.98      1.45 o 
  -7   9   4      175.43      179.58      4.98 o 
  -6   9   4        0.84       -0.81      1.43 o 
  -5   9   4       27.92       30.34      2.35 o 
  -4   9   4       69.76       70.93      3.95 o 
  -3   9   4        6.85        5.33      1.73 o 
  -2   9   4        0.00       -0.16      1.16 o 
  -1   9   4        5.83        5.70      3.29 o 
   0   9   4        0.00       -0.75      1.26 o 
   1   9   4        2.86        1.49      1.97 o 
   2   9   4       17.02       18.62      1.88 o 
   3   9   4       88.28       74.31      3.56 o 
   4   9   4       28.30       26.50      3.29 o 
   5   9   4       28.71       30.94      3.13 o 
   6   9   4       26.05       22.03      4.60 o 
   7   9   4        3.13        8.22      3.62 o 
 -10  10   4        0.05        3.62      3.29 o 
  -9  10   4        6.41        5.92      3.29 o 
  -8  10   4        4.85        6.39      3.45 o 
  -7  10   4        0.80        2.80      1.63 o 
  -6  10   4        2.27        2.57      1.23 o 
  -5  10   4       53.83       67.23      5.07 o 
  -4  10   4       73.50       68.00      3.95 o 
  -3  10   4       29.37       22.41      3.45 o 
  -2  10   4        1.30       -1.29      1.34 o 
  -1  10   4       19.36       21.01      3.62 o 
   0  10   4        8.76       13.94      2.33 o 
   1  10   4        2.72        1.86      2.63 o 
   2  10   4        0.03       -0.66      1.40 o 
   3  10   4       52.99       47.69      7.40 o 
   4  10   4        6.56        7.40      2.09 o 
   5  10   4        6.83       10.19      2.56 o 
   6  10   4        1.56        1.64      2.96 o 
  -9  11   4        0.26       -1.32      2.63 o 
  -8  11   4        0.77        2.30      3.29 o 
  -7  11   4        1.10        3.45      1.86 o 
  -6  11   4        1.20        0.82      1.63 o 
  -5  11   4       78.29       86.65      4.15 o 
  -4  11   4       99.63      101.44      4.88 o 
  -3  11   4       47.90       46.72      3.60 o 
  -2  11   4        4.35        0.53      1.97 o 
  -1  11   4        4.42        3.29      1.86 o 
   0  11   4       44.84       43.81      3.62 o 
   1  11   4       49.49       43.42      3.49 o 
   2  11   4        0.94        0.55      1.73 o 
   3  11   4        2.54        1.64      1.86 o 
   4  11   4        0.56        1.32      2.30 o 
   5  11   4        0.19       -3.29      2.30 o 
  -8  12   4        1.74        2.80      2.09 o 
  -7  12   4        0.88        2.30      1.97 o 
  -6  12   4        0.64        1.06      3.29 o 
  -5  12   4       83.79       93.29      4.16 o 
  -4  12   4       43.09       45.47      5.10 o 
  -3  12   4        4.16        4.66      1.97 o 
  -2  12   4        0.25        0.18      1.73 o 
  -1  12   4       15.22       17.21      2.76 o 
   0  12   4        5.33        3.66      2.14 o 
   1  12   4        4.26        2.96      1.86 o 
   2  12   4        5.80        3.47      2.05 o 
   3  12   4        2.06        3.29      2.09 o 
   4  12   4        0.92        0.66      2.63 o 
  -6  13   4        0.93        0.79      1.97 o 
  -5  13   4       46.49       46.25      3.22 o 
  -4  13   4        8.87        8.49      2.43 o 
  -3  13   4        1.15        2.24      1.97 o 
  -2  13   4        5.30        3.12      5.26 o 
  -1  13   4        1.13        4.11      2.33 o 
   0  13   4        0.19        0.00      1.97 o 
   1  13   4        7.56        5.56      2.43 o 
   2  13   4        0.90       -1.32      3.29 o 
  -3  14   4        0.19       -2.65      1.82 o 
  -2  14   4        4.98        7.19      2.67 o 
  -1  14   4        0.74        1.81      2.47 o 
 -13   1   5        1.36        1.83      1.64 o 
 -12   1   5        2.91        1.98      1.30 o 
 -11   1   5        0.14       -0.66      0.99 o 
 -10   1   5       14.65       15.19      1.47 o 
  -9   1   5        5.35        7.41      1.14 o 
  -8   1   5       18.56       14.78      1.19 o 
  -7   1   5      589.98      585.11      7.64 o 
  -6   1   5       99.22      107.12      2.36 o 
  -5   1   5       57.47       60.06      1.36 o 
  -4   1   5       40.31       46.37      1.64 o 
  -3   1   5      112.70      100.00      2.40 o 
  -2   1   5      104.70       99.17      4.28 o 
  -1   1   5       54.29       59.93      1.90 o 
   0   1   5      125.33      139.66      3.43 o 
   1   1   5      375.21      398.66      8.02 o 
   2   1   5        0.17        0.00      0.55 o 
   3   1   5       25.67       22.15      1.97 o 
   4   1   5      306.93      301.73      7.55 o 
   5   1   5      292.98      302.66      8.02 o 
   6   1   5       33.81       35.31      3.13 o 
   7   1   5       10.15       11.34      2.20 o 
   8   1   5        1.19        0.87      1.97 o 
   9   1   5        0.06        1.32      3.29 o 
 -13   2   5        0.35       -0.33      1.58 o 
 -12   2   5        6.35        2.14      1.86 o 
 -11   2   5        6.69        9.79      1.73 o 
 -10   2   5       36.62       39.44      2.09 o 
  -9   2   5        4.30        4.20      0.97 o 
  -8   2   5      253.38      226.04      4.46 o 
  -7   2   5     1099.48     1057.40     17.62 o 
  -6   2   5      557.91      564.27      6.37 o 
  -5   2   5      806.93      818.73      8.40 o 
  -4   2   5      866.08      871.30     13.06 o 
  -3   2   5      395.25      383.19      5.88 o 
  -2   2   5        0.92        1.55      0.48 o 
  -1   2   5      211.39      250.59      4.56 o 
   0   2   5       20.11       23.59      1.23 o 
   1   2   5     1319.60     1394.40     21.62 o 
   2   2   5        1.81        1.21      0.57 o 
   3   2   5       21.99       22.46      1.33 o 
   4   2   5       25.76       27.99      1.67 o 
   5   2   5        1.83        0.07      1.32 o 
   6   2   5        0.10        1.15      1.40 o 
   7   2   5        1.97        0.82      2.47 o 
   8   2   5       28.84       27.97      3.26 o 
   9   2   5        0.02       -1.64      2.96 o 
 -13   3   5        2.56        0.88      1.77 o 
 -12   3   5        5.39        2.41      1.71 o 
 -11   3   5        9.98       14.39      2.27 o 
 -10   3   5        0.37        0.51      1.11 o 
  -9   3   5        9.35        8.23      1.86 o 
  -8   3   5      278.31      252.03      5.31 o 
  -7   3   5      308.47      320.00      5.03 o 
  -6   3   5      611.70      604.73      6.81 o 
  -5   3   5      257.98      271.32      4.14 o 
  -4   3   5     1161.63     1204.27     13.19 o 
  -3   3   5       58.74       64.47      1.67 o 
  -2   3   5        4.40       10.59      0.70 o 
  -1   3   5      281.67      270.08      3.22 o 
   0   3   5      194.26      191.34      2.70 o 
   1   3   5       21.20       19.73      0.91 o 
   2   3   5       94.81       93.61      2.11 o 
   3   3   5      235.06      219.07      4.18 o 
   4   3   5       13.51       13.50      1.95 o 
   5   3   5     1306.37     1356.80     19.09 o 
   6   3   5       11.46       12.50      1.71 o 
   7   3   5        2.49        0.85      2.14 o 
   8   3   5       10.38       14.09      2.67 o 
   9   3   5        0.07       -1.64      2.96 o 
 -13   4   5        0.73       -0.33      2.96 o 
 -12   4   5        0.21       -1.64      1.63 o 
 -11   4   5        2.04        2.42      1.43 o 
 -10   4   5        3.56        1.32      1.19 o 
  -9   4   5        1.36        1.00      1.32 o 
  -8   4   5      175.12      170.23      4.20 o 
  -7   4   5       65.85       69.50      4.78 o 
  -6   4   5      331.14      328.55      4.40 o 
  -5   4   5       27.40       22.61      1.13 o 
  -4   4   5      891.87      902.00     10.35 o 
  -3   4   5      283.99      319.80      4.61 o 
  -2   4   5      230.37      249.14      4.09 o 
  -1   4   5      318.84      323.64      3.72 o 
   0   4   5      132.01      134.30      2.40 o 
   1   4   5       35.06       39.11      1.23 o 
   2   4   5       87.16       88.44      2.11 o 
   3   4   5      145.84      134.24      3.09 o 
   4   4   5        6.00        7.96      1.17 o 
   5   4   5       59.41       69.28      3.10 o 
   6   4   5        1.60        2.30      1.30 o 
   7   4   5       20.19       22.86      2.40 o 
   8   4   5       19.84       21.12      2.51 o 
 -13   5   5        1.48        0.33      3.29 o 
 -12   5   5        4.26        4.81      2.20 o 
 -11   5   5        0.31       -0.28      1.50 o 
 -10   5   5        8.09        7.14      1.97 o 
  -9   5   5      189.35      192.60      6.39 o 
  -8   5   5      189.05      192.85      6.03 o 
  -7   5   5       28.81       36.23      1.67 o 
  -6   5   5        0.11        0.02      0.53 o 
  -5   5   5      246.36      252.81      4.04 o 
  -4   5   5      227.85      265.67      4.18 o 
  -3   5   5     1151.86     1200.60     13.36 o 
  -2   5   5      576.18      726.14     13.78 o 
  -1   5   5      301.32      340.63      4.37 o 
   0   5   5       49.92       40.24      1.30 o 
   1   5   5      310.66      287.21      3.77 o 
   2   5   5      356.22      350.38      4.47 o 
   3   5   5      402.13      420.38      5.79 o 
   4   5   5       49.40       50.18      2.26 o 
   5   5   5      183.98      193.00      5.19 o 
   6   5   5        5.91        5.15      1.52 o 
   7   5   5        5.15        7.97      1.77 o 
   8   5   5        0.92        0.99      1.86 o 
 -12   6   5        0.22       -1.21      1.73 o 
 -11   6   5        2.10        1.03      2.30 o 
 -10   6   5        0.47       -1.09      2.96 o 
  -9   6   5       54.21       54.05      3.60 o 
  -8   6   5       17.93       24.34      1.98 o 
  -7   6   5        9.36        9.84      1.38 o 
  -6   6   5        1.40        0.74      0.69 o 
  -5   6   5       14.14       16.56      1.33 o 
  -4   6   5       19.80       23.09      1.45 o 
  -3   6   5       14.08       17.42      2.09 o 
  -2   6   5        0.14        0.89      0.45 o 
  -1   6   5      207.94      214.21      2.91 o 
   0   6   5      319.20      336.22      4.59 o 
   1   6   5      125.15      115.03      3.08 o 
   2   6   5       14.24       14.07      0.98 o 
   3   6   5      165.98      166.81      3.06 o 
   4   6   5      129.21      143.08      3.61 o 
   5   6   5       11.44       10.02      1.64 o 
   6   6   5        5.67        9.76      3.12 o 
   7   6   5       10.67        9.67      2.43 o 
   8   6   5        7.10       11.55      5.10 o 
 -12   7   5        2.35        0.68      2.20 o 
 -11   7   5        3.02        1.49      1.89 o 
 -10   7   5        1.75        0.41      1.82 o 
  -9   7   5      223.48      237.14     14.96 o 
  -8   7   5       20.94       29.84      2.81 o 
  -7   7   5      255.77      267.96      5.94 o 
  -6   7   5        8.42        5.92      0.99 o 
  -5   7   5        9.37       10.74      1.26 o 
  -4   7   5       44.03       36.51      2.32 o 
  -3   7   5      324.48      313.80      6.29 o 
  -2   7   5       87.81      104.44      5.69 o 
  -1   7   5      153.27      172.09      8.70 o 
   0   7   5       62.44       65.12      2.06 o 
   1   7   5       15.40       12.83      0.95 o 
   2   7   5      275.77      305.33      5.29 o 
   3   7   5      115.06      112.71      4.70 o 
   4   7   5      332.46      355.00      7.40 o 
   5   7   5        9.26       10.66      1.77 o 
   6   7   5       47.02       47.79      9.54 o 
   7   7   5        2.55        2.46      3.78 o 
 -11   8   5        0.43        3.53      2.20 o 
 -10   8   5       12.69       12.23      2.47 o 
  -9   8   5       52.31       53.93      5.92 o 
  -8   8   5        3.95        3.98      1.48 o 
  -7   8   5       85.65       84.67      5.00 o 
  -6   8   5       19.09       18.75      1.55 o 
  -5   8   5       14.39       14.56      1.50 o 
  -4   8   5        2.15       14.49     10.31 o 
  -3   8   5       33.51       33.93      2.26 o 
  -2   8   5        2.94        2.39      2.63 o 
  -1   8   5        2.31       -0.37      1.81 o 
   0   8   5       14.13       10.59      2.47 o 
   1   8   5        0.01       -1.54      1.03 o 
   2   8   5      117.37      100.93      3.60 o 
   3   8   5        0.01        1.39      1.11 o 
   4   8   5       25.47       28.45      2.79 o 
   5   8   5        0.05        3.50      1.45 o 
   6   8   5        1.61        0.29      1.73 o 
   7   8   5        4.14        4.75      2.05 o 
 -11   9   5        1.74        3.45      3.29 o 
 -10   9   5        0.29        0.87      1.97 o 
  -9   9   5       29.64       27.32      3.13 o 
  -8   9   5       70.11       76.21      3.58 o 
  -7   9   5        3.24        3.18      1.33 o 
  -6   9   5       11.34        8.47      2.07 o 
  -5   9   5       28.69       24.53      2.53 o 
  -4   9   5       14.97       13.48      2.09 o 
  -3   9   5       74.99       76.54      5.43 o 
  -2   9   5       28.32       20.26      2.33 o 
  -1   9   5      167.80      151.73      5.46 o 
   0   9   5        4.52        4.11      1.63 o 
   1   9   5       31.65       26.25      3.12 o 
   2   9   5       44.89       41.60      3.26 o 
   3   9   5        0.00        1.60      2.63 o 
   4   9   5       48.22       46.23      3.49 o 
   5   9   5        6.37       12.13      2.53 o 
   6   9   5        0.01        5.26      2.96 o 
 -10  10   5        0.42        3.29      3.62 o 
  -9  10   5        0.54        1.97      2.63 o 
  -8  10   5       11.93       17.00      2.56 o 
  -7  10   5        0.84        3.10      1.58 o 
  -6  10   5        1.71        1.32      1.23 o 
  -5  10   5       13.95       15.44      2.43 o 
  -4  10   5        0.04       -1.15      1.40 o 
  -3  10   5       66.51       61.76      6.25 o 
  -2  10   5        3.39        2.96      1.63 o 
  -1  10   5       59.53       47.37      3.49 o 
   0  10   5       56.06       55.27      3.72 o 
   1  10   5      104.16       94.62      5.76 o 
   2  10   5       50.46       40.85      3.49 o 
   3  10   5        0.03       -0.56      1.50 o 
   4  10   5        0.09       -1.64      2.30 o 
   5  10   5        6.91       -0.99      2.63 o 
  -9  11   5        1.75        3.29      2.96 o 
  -8  11   5        4.28        4.59      3.45 o 
  -7  11   5       10.18        8.14      2.20 o 
  -6  11   5        2.58        1.93      2.10 o 
  -5  11   5        1.94        1.97      1.86 o 
  -4  11   5        1.70        3.08      1.97 o 
  -3  11   5        0.02        0.96      1.50 o 
  -2  11   5        0.94        0.66      1.63 o 
  -1  11   5       63.77       58.98      3.95 o 
   0  11   5       25.89       23.48      4.28 o 
   1  11   5        5.75        0.00      2.47 o 
   2  11   5       10.78        9.05      2.43 o 
   3  11   5        0.09        0.00      1.86 o 
   4  11   5        1.33        0.99      2.96 o 
  -8  12   5        0.04        2.45      2.05 o 
  -7  12   5        8.53        8.22      2.33 o 
  -6  12   5        7.84        9.93      2.15 o 
  -5  12   5        8.39       10.57      2.00 o 
  -4  12   5        9.55       11.33      2.43 o 
  -3  12   5        0.02       -0.35      2.80 o 
  -2  12   5        3.60        2.63      1.97 o 
  -1  12   5        0.12        1.32      1.86 o 
   0  12   5        2.51       -0.21      1.97 o 
   1  12   5       10.63        6.31      2.43 o 
   2  12   5        8.90       13.34      2.79 o 
   3  12   5        0.45       -1.64      2.63 o 
  -6  13   5       21.06       20.17      4.60 o 
  -5  13   5        0.89        2.13      1.77 o 
  -4  13   5        4.54        4.52      2.47 o 
  -3  13   5        0.38        2.38      3.78 o 
  -2  13   5        1.45       -0.16      1.86 o 
  -1  13   5        2.62        4.39      3.78 o 
   0  13   5        9.18        8.01      2.53 o 
   1  13   5        0.36        0.77      2.05 o 
 -13   0   6        9.82       10.19      3.62 o 
 -12   0   6       11.64       12.07      2.43 o 
 -11   0   6       10.64        8.30      1.86 o 
 -10   0   6       11.05       11.18      1.82 o 
  -9   0   6      120.35      113.51      4.17 o 
  -8   0   6      295.73      332.00      7.53 o 
  -7   0   6      359.04      335.56      8.88 o 
  -6   0   6      527.78      532.61      9.73 o 
  -5   0   6      207.06      196.07      4.58 o 
  -4   0   6        2.49        3.29      0.99 o 
  -3   0   6     1166.04     1188.86     18.60 o 
  -2   0   6      299.22      343.66      9.87 o 
  -1   0   6    18849.42    18667.88    355.17 o 
   0   0   6      106.01       88.14      3.26 o 
   1   0   6        5.64        3.29      1.32 o 
   2   0   6       81.17       73.99      4.60 o 
   3   0   6       68.52       89.78      5.59 o 
   4   0   6        0.06        0.33      1.64 o 
   5   0   6        1.53        0.33      1.97 o 
   6   0   6      121.33      117.40      7.56 o 
   7   0   6       25.68       23.68      4.28 o 
   8   0   6       15.64       15.13      4.28 o 
 -14   1   6        8.96        4.93      3.62 o 
 -13   1   6       10.72        9.84      2.07 o 
 -12   1   6       29.69       25.31      2.47 o 
 -11   1   6        1.94        1.24      1.72 o 
 -10   1   6        0.49        1.76      0.88 o 
  -9   1   6        0.00        0.54      0.77 o 
  -8   1   6       23.86       22.91      1.36 o 
  -7   1   6        2.22        1.80      0.72 o 
  -6   1   6      464.05      461.34      6.13 o 
  -5   1   6      403.07      389.45      6.72 o 
  -4   1   6      125.19      122.05      4.11 o 
  -3   1   6      139.50      131.39      3.72 o 
  -2   1   6        2.14        1.32      0.55 o 
  -1   1   6      723.56      774.41      9.21 o 
   0   1   6       30.50       27.11      1.58 o 
   1   1   6       67.17       63.87      3.12 o 
   2   1   6        4.74        6.31      2.47 o 
   3   1   6       46.75       51.40      6.91 o 
   4   1   6      116.14      118.76      6.58 o 
   5   1   6        5.51        3.48      2.14 o 
   6   1   6       46.06       41.07      3.60 o 
   7   1   6        1.05       -0.46      1.97 o 
   8   1   6        0.06        0.49      2.33 o 
 -13   2   6        1.62       -0.22      1.52 o 
 -12   2   6        0.07        0.93      1.30 o 
 -11   2   6        0.71        0.06      1.11 o 
 -10   2   6       18.88       21.48      1.88 o 
  -9   2   6      494.69      470.11      8.42 o 
  -8   2   6       42.65       41.18      2.13 o 
  -7   2   6      140.34      134.89      2.50 o 
  -6   2   6      543.03      539.80      7.81 o 
  -5   2   6        4.59        4.41      0.98 o 
  -4   2   6      246.48      248.08      4.55 o 
  -3   2   6      221.00      227.15      4.30 o 
  -2   2   6      137.52      149.78      4.22 o 
  -1   2   6     1731.39     1766.68     23.59 o 
   0   2   6        0.68        0.46      0.51 o 
   1   2   6      109.89      106.56      3.72 o 
   2   2   6       46.58       54.69      2.90 o 
   3   2   6       61.86       64.49      3.95 o 
   4   2   6       16.64       13.10      1.50 o 
   5   2   6       38.93       39.72      4.93 o 
   6   2   6       49.08       47.69      4.77 o 
   7   2   6       48.97       46.97      5.26 o 
   8   2   6        7.08        9.21      2.56 o 
 -13   3   6        3.04        2.68      1.81 o 
 -12   3   6        0.30       -1.53      1.19 o 
 -11   3   6        0.60        1.23      1.23 o 
 -10   3   6        0.07       -0.21      1.27 o 
  -9   3   6      129.86      137.23      5.06 o 
  -8   3   6        1.49        0.80      0.81 o 
  -7   3   6       29.29       34.00      1.70 o 
  -6   3   6      114.18      132.27      2.52 o 
  -5   3   6      227.08      235.62      3.90 o 
  -4   3   6      710.31      760.98     10.62 o 
  -3   3   6      234.49      223.85      7.93 o 
  -2   3   6      108.63      116.56      3.44 o 
  -1   3   6      132.86      117.00      2.54 o 
   0   3   6      141.34      147.12      3.33 o 
   1   3   6        6.50        7.74      0.98 o 
   2   3   6      301.87      273.72      5.05 o 
   3   3   6     1019.43     1003.14     14.90 o 
   4   3   6     1000.10     1041.59     15.18 o 
   5   3   6       40.60       40.99      3.26 o 
   6   3   6        7.14        6.65      1.97 o 
   7   3   6       29.23       26.15      3.02 o 
   8   3   6        5.38        2.96      3.29 o 
 -13   4   6        0.44       -1.04      1.97 o 
 -12   4   6        3.08        3.27      1.97 o 
 -11   4   6        2.55        4.89      1.97 o 
 -10   4   6       39.58       39.22      2.58 o 
  -9   4   6      405.69      363.87      7.79 o 
  -8   4   6        3.48        3.99      1.15 o 
  -7   4   6       92.97      101.85      2.29 o 
  -6   4   6        2.75        2.93      0.57 o 
  -5   4   6       39.49       39.29      1.47 o 
  -4   4   6      174.84      179.48      3.32 o 
  -3   4   6      109.29      130.88      2.77 o 
  -2   4   6      142.00      132.24      2.79 o 
  -1   4   6      130.89      139.09      2.25 o 
   0   4   6       13.58       14.34      0.93 o 
   1   4   6       14.11       17.01      0.98 o 
   2   4   6      469.39      467.76      5.68 o 
   3   4   6        7.08        5.30      1.46 o 
   4   4   6        1.75        1.44      1.47 o 
   5   4   6        0.17        1.21      1.14 o 
   6   4   6       10.57       13.09      2.19 o 
   7   4   6        7.78        8.06      2.33 o 
   8   4   6        0.01        8.22      3.95 o 
 -13   5   6        0.23       -0.33      2.96 o 
 -12   5   6        0.20       -0.13      1.73 o 
 -11   5   6       24.12       23.54      3.00 o 
 -10   5   6      152.75      172.94      8.71 o 
  -9   5   6        9.49        4.60      1.86 o 
  -8   5   6       14.18       10.79      1.44 o 
  -7   5   6        0.00        0.06      0.51 o 
  -6   5   6        0.58        0.68      0.62 o 
  -5   5   6      287.75      326.31      5.03 o 
  -4   5   6       17.30       21.83      1.23 o 
  -3   5   6       18.03       15.64      1.70 o 
  -2   5   6        0.01        0.43      0.45 o 
  -1   5   6        3.83        4.76      0.57 o 
   0   5   6       62.22       63.93      1.77 o 
   1   5   6       12.02       11.45      0.88 o 
   2   5   6      609.40      605.04      6.87 o 
   3   5   6     1087.27     1105.59     12.20 o 
   4   5   6       15.77       16.61      1.60 o 
   5   5   6        2.34        3.29      1.30 o 
   6   5   6        0.46       -0.54      1.19 o 
   7   5   6        3.01        4.35      1.74 o 
 -12   6   6        2.57        2.93      2.30 o 
 -11   6   6       30.66       31.21      6.25 o 
 -10   6   6       92.08      101.71      5.10 o 
  -9   6   6       14.92       17.85      2.43 o 
  -8   6   6       69.99       79.51      4.36 o 
  -7   6   6       64.74       74.22      3.61 o 
  -6   6   6        2.11        2.49      0.81 o 
  -5   6   6       33.80       35.02      1.90 o 
  -4   6   6        0.20        1.12      0.68 o 
  -3   6   6       60.90       67.69      2.23 o 
  -2   6   6       32.42       33.42      1.46 o 
  -1   6   6       40.01       39.88      2.44 o 
   0   6   6       23.39       24.67      1.26 o 
   1   6   6       48.57       47.40      1.76 o 
   2   6   6       41.60       46.80      1.72 o 
   3   6   6       10.27        9.37      1.08 o 
   4   6   6       34.90       40.03      2.34 o 
   5   6   6        6.57        9.37      2.09 o 
   6   6   6       10.71       14.85      3.95 o 
   7   6   6        1.29        0.16      1.86 o 
 -12   7   6        4.90        1.97      3.29 o 
 -11   7   6        2.95        1.83      2.05 o 
 -10   7   6       52.35       52.43      4.06 o 
  -9   7   6        0.26       -2.18      2.30 o 
  -8   7   6        0.32        0.31      1.17 o 
  -7   7   6       50.91       55.33      2.24 o 
  -6   7   6        0.72        1.43      0.81 o 
  -5   7   6      176.73      192.03      4.62 o 
  -4   7   6      377.91      411.26      7.39 o 
  -3   7   6       56.54       56.72      2.37 o 
  -2   7   6       13.96       15.73      1.45 o 
  -1   7   6       75.58       76.60      2.89 o 
   0   7   6       36.54       34.28      2.19 o 
   1   7   6        1.04        0.37      0.76 o 
   2   7   6      671.14      701.48      9.81 o 
   3   7   6      209.92      198.24      4.47 o 
   4   7   6       26.13       19.19      2.02 o 
   5   7   6       34.00       31.18      3.02 o 
   6   7   6        0.13       -0.44      4.11 o 
 -11   8   6        5.47        6.01      2.53 o 
 -10   8   6       56.25       58.33     11.51 o 
  -9   8   6        0.60        0.09      1.58 o 
  -8   8   6        9.60        6.28      1.52 o 
  -7   8   6        4.64        4.28      1.39 o 
  -6   8   6        2.83        3.66      1.11 o 
  -5   8   6       13.49       14.11      1.58 o 
  -4   8   6        4.88        2.83      0.99 o 
  -3   8   6       33.02       27.07      1.94 o 
  -2   8   6        7.78        5.78      2.47 o 
  -1   8   6       27.36       23.79      2.43 o 
   0   8   6        2.52        1.97      2.14 o 
   1   8   6       82.75       75.98      4.06 o 
   2   8   6        6.98        6.98      2.63 o 
   3   8   6        4.80        3.16      1.73 o 
   4   8   6        1.92        1.05      1.73 o 
   5   8   6        8.10        7.23      2.96 o 
   6   8   6        0.02       -0.99      1.63 o 
 -11   9   6        0.18        2.17      2.29 o 
 -10   9   6        1.15        0.49      2.14 o 
  -9   9   6       26.11       29.68      4.60 o 
  -8   9   6        6.88        9.31      1.77 o 
  -7   9   6        1.87        2.73      1.30 o 
  -6   9   6       36.42       43.38      4.11 o 
  -5   9   6       16.66       16.69      2.33 o 
  -4   9   6        4.65        5.28      4.44 o 
  -3   9   6       29.00       24.68      2.56 o 
  -2   9   6        0.28        1.64      1.40 o 
  -1   9   6        5.93        6.08      1.86 o 
   0   9   6       49.13       45.29      3.37 o 
   1   9   6        8.74       10.55      2.20 o 
   2   9   6        0.00       -1.26      1.50 o 
   3   9   6       30.58       23.52      2.80 o 
   4   9   6       24.12       20.72      3.95 o 
 -10  10   6        0.28       -0.66      2.96 o 
  -9  10   6        1.05       -1.64      2.96 o 
  -8  10   6       23.02       25.81      3.13 o 
  -7  10   6       45.02       43.91      3.60 o 
  -6  10   6        1.58        4.60      1.86 o 
  -5  10   6        1.48       -1.81      1.40 o 
  -4  10   6       16.69       15.01      2.43 o 
  -3  10   6       24.60       17.45      3.29 o 
  -2  10   6       53.72       54.02      6.58 o 
  -1  10   6       13.51       16.48      2.67 o 
   0  10   6       85.02       86.28      4.76 o 
   1  10   6       14.87        8.74      2.33 o 
   2  10   6        3.60        2.96      1.86 o 
   3  10   6        0.68        1.32      2.30 o 
   4  10   6        5.58        0.99      2.63 o 
  -9  11   6        0.55        2.63      3.62 o 
  -8  11   6       10.32       11.55      2.56 o 
  -7  11   6        1.96       -0.86      2.63 o 
  -6  11   6        0.38        0.18      1.45 o 
  -5  11   6        1.81        1.48      1.63 o 
  -4  11   6        2.22        0.57      1.73 o 
  -3  11   6        1.35        3.44      2.96 o 
  -2  11   6       25.01       27.03      3.13 o 
  -1  11   6        1.84        1.35      2.14 o 
   0  11   6        0.05        0.82      1.63 o 
   1  11   6        1.54        4.71      2.05 o 
   2  11   6       13.07       15.14      2.90 o 
   3  11   6        3.10        6.91      3.29 o 
  -7  12   6       58.72       63.80      4.63 o 
  -6  12   6        4.56        2.63      1.62 o 
  -5  12   6        0.16       -0.31      1.82 o 
  -4  12   6        0.06       -2.37      1.58 o 
  -3  12   6        1.50        0.83      1.73 o 
  -2  12   6        9.84        9.98      2.67 o 
  -1  12   6        6.91        8.69      2.63 o 
   0  12   6       20.17       23.21      3.26 o 
   1  12   6        0.19        0.49      1.82 o 
   2  12   6        2.41        2.22      2.20 o 
  -5  13   6       10.28        8.63      3.29 o 
  -4  13   6        2.17        3.32      2.20 o 
  -3  13   6        3.96        4.75      3.62 o 
  -2  13   6        2.55        3.18      2.20 o 
  -1  13   6        3.43        3.12      2.33 o 
   0  13   6        0.00        0.03      2.20 o 
 -14   1   7        4.03       -0.99      2.96 o 
 -13   1   7        0.16       -0.13      1.73 o 
 -12   1   7        1.54       -0.35      1.50 o 
 -11   1   7       15.07       15.06      2.46 o 
 -10   1   7        9.57        6.41      1.35 o 
  -9   1   7        0.08        0.99      0.87 o 
  -8   1   7       25.67       26.48      1.74 o 
  -7   1   7      120.13      105.38      2.39 o 
  -6   1   7      120.14      138.14      2.70 o 
  -5   1   7       72.36       74.80      2.83 o 
  -4   1   7       47.89       55.08      2.56 o 
  -3   1   7       65.73       60.77      2.67 o 
  -2   1   7        6.90        2.63      1.32 o 
  -1   1   7        0.04        0.75      0.47 o 
   0   1   7        0.89        0.82      0.56 o 
   1   1   7      209.01      202.86      6.25 o 
   2   1   7       70.21       63.40      3.37 o 
   3   1   7      107.62      106.15      4.53 o 
   4   1   7        0.48        0.00      1.40 o 
   5   1   7       70.43       76.01     12.17 o 
   6   1   7        4.80        5.92      2.09 o 
   7   1   7        4.27        3.12      3.29 o 
 -14   2   7        0.38        0.00      3.29 o 
 -13   2   7        0.51       -1.27      1.45 o 
 -12   2   7        2.30        2.66      1.50 o 
 -11   2   7       11.86       13.02      2.05 o 
 -10   2   7      133.62      127.86      4.03 o 
  -9   2   7        0.06       -1.31      0.87 o 
  -8   2   7        4.99        3.10      1.27 o 
  -7   2   7       69.90       72.29      2.33 o 
  -6   2   7       97.56       97.78      3.08 o 
  -5   2   7        2.00        1.61      0.68 o 
  -4   2   7      210.50      201.91      4.24 o 
  -3   2   7     1348.88     1336.75     17.21 o 
  -2   2   7       41.96       42.21      2.80 o 
  -1   2   7      102.52      108.90      6.37 o 
   0   2   7       34.36       30.13      3.45 o 
   1   2   7        0.00        0.55      0.76 o 
   2   2   7      196.26      188.27     16.77 o 
   3   2   7       66.58       64.76      5.66 o 
   4   2   7       11.37       13.61      2.20 o 
   5   2   7        8.98        7.40      2.09 o 
   6   2   7        0.02       -0.96      1.50 o 
   7   2   7       17.60       17.59      5.26 o 
 -13   3   7        0.48        0.47      1.64 o 
 -12   3   7       15.55       12.28      2.46 o 
 -11   3   7       22.86       21.52      2.21 o 
 -10   3   7        4.14        1.31      1.11 o 
  -9   3   7       33.95       29.06      2.07 o 
  -8   3   7      126.77      119.78      4.29 o 
  -7   3   7      246.61      271.62      4.10 o 
  -6   3   7      309.86      320.99      6.13 o 
  -5   3   7      235.65      257.95      5.06 o 
  -4   3   7      193.60      187.87      4.11 o 
  -3   3   7        4.07        3.78      0.81 o 
  -2   3   7      547.99      512.87      8.22 o 
  -1   3   7        2.84        3.93      1.09 o 
   0   3   7      341.70      330.57      6.14 o 
   1   3   7      149.73      145.38      3.41 o 
   2   3   7      456.55      431.30      7.91 o 
   3   3   7       25.58       23.27      1.88 o 
   4   3   7       35.24       34.60      2.40 o 
   5   3   7       48.79       43.45      3.60 o 
   6   3   7        3.00        4.24      1.97 o 
   7   3   7        3.12        1.71      2.20 o 
 -13   4   7        3.78        2.96      2.33 o 
 -12   4   7       38.64       47.97      6.91 o 
 -11   4   7      137.02      134.51     16.11 o 
 -10   4   7      195.51      206.41      6.56 o 
  -9   4   7      277.22      282.40      6.19 o 
  -8   4   7       80.18       75.81      2.36 o 
  -7   4   7       50.45       46.09      1.60 o 
  -6   4   7       17.53       18.49      1.25 o 
  -5   4   7        8.44        8.40      0.76 o 
  -4   4   7      110.40      106.29      2.57 o 
  -3   4   7       42.31       38.17      1.56 o 
  -2   4   7       73.59       72.18      2.17 o 
  -1   4   7        0.01        0.91      0.41 o 
   0   4   7      161.44      150.27      3.41 o 
   1   4   7        4.02        3.02      1.09 o 
   2   4   7     1462.59     1455.28     15.17 o 
   3   4   7       10.72       10.36      2.29 o 
   4   4   7        0.00       -0.21      1.06 o 
   5   4   7        2.16        3.29      1.86 o 
   6   4   7        4.06        5.92      1.97 o 
   7   4   7        2.43        3.41      2.20 o 
 -13   5   7        1.45        5.26      3.62 o 
 -12   5   7        9.39        6.39      2.43 o 
 -11   5   7        1.88        2.79      2.96 o 
 -10   5   7        0.14       -0.71      1.50 o 
  -9   5   7        1.00        3.45      1.63 o 
  -8   5   7        0.70        0.12      1.00 o 
  -7   5   7       64.70       73.31      2.05 o 
  -6   5   7       11.71       12.83      1.06 o 
  -5   5   7       39.70       49.02      1.77 o 
  -4   5   7       37.78       41.67      1.66 o 
  -3   5   7      326.00      322.99      5.16 o 
  -2   5   7        3.32        2.65      0.69 o 
  -1   5   7        0.31        0.95      0.53 o 
   0   5   7     1240.11     1167.09     13.93 o 
   1   5   7      286.43      276.85      4.11 o 
   2   5   7     1522.30     1577.17     17.20 o 
   3   5   7        0.46        1.23      0.87 o 
   4   5   7        0.20        0.41      0.99 o 
   5   5   7        2.16        3.00      1.79 o 
   6   5   7        2.18        2.14      1.86 o 
   7   5   7       10.11       14.47      4.28 o 
 -12   6   7       71.85       83.54      5.35 o 
 -11   6   7       17.47       11.88      2.56 o 
 -10   6   7      147.89      168.57      6.74 o 
  -9   6   7       26.37       24.38      2.79 o 
  -8   6   7        3.39        7.51      1.52 o 
  -7   6   7       84.55       81.25      4.60 o 
  -6   6   7       62.72       65.69      2.66 o 
  -5   6   7        9.83       11.94      1.38 o 
  -4   6   7      106.88      106.55      3.35 o 
  -3   6   7        0.82        2.83      0.65 o 
  -2   6   7        5.94        6.28      0.83 o 
  -1   6   7      557.16      586.94      7.25 o 
   0   6   7      102.96      109.39      3.01 o 
   1   6   7      106.41      112.94      3.20 o 
   2   6   7      102.63       97.12      2.50 o 
   3   6   7        3.10        3.56      0.92 o 
   4   6   7        6.29        8.56      1.23 o 
   5   6   7        7.71       12.43      2.34 o 
   6   6   7        0.37       -0.31      1.73 o 
 -12   7   7        2.01        2.13      2.20 o 
 -11   7   7        4.60        8.77      2.43 o 
 -10   7   7        1.16        0.68      1.73 o 
  -9   7   7        2.34        1.53      1.73 o 
  -8   7   7       18.29       14.11      2.63 o 
  -7   7   7        7.46        6.11      1.24 o 
  -6   7   7      184.84      192.86      7.32 o 
  -5   7   7        0.00       -0.87      1.45 o 
  -4   7   7       43.25       48.32      2.40 o 
  -3   7   7       93.20       90.86      3.28 o 
  -2   7   7        7.93        6.89      1.38 o 
  -1   7   7       47.25       52.67      2.64 o 
   0   7   7        2.34        2.20      2.27 o 
   1   7   7      251.81      271.96      5.24 o 
   2   7   7       22.39       22.25      3.75 o 
   3   7   7        1.07       -0.96      1.81 o 
   4   7   7        9.40        5.83      1.69 o 
   5   7   7        7.87        9.99      2.43 o 
   6   7   7        4.66        2.09      1.97 o 
 -11   8   7       15.79       18.35      3.95 o 
 -10   8   7        2.19        3.12      1.86 o 
  -9   8   7        0.00       -1.04      2.80 o 
  -8   8   7        0.09       -1.56      1.04 o 
  -7   8   7        3.29        1.91      1.38 o 
  -6   8   7       13.00       16.84      1.77 o 
  -5   8   7        8.35        5.79      1.30 o 
  -4   8   7      115.10       93.96      3.59 o 
  -3   8   7        0.49       -0.23      1.00 o 
  -2   8   7       58.10       49.85      5.26 o 
  -1   8   7        0.03       -2.43      2.30 o 
   0   8   7       37.63       32.11      3.00 o 
   1   8   7        1.49        1.97      1.73 o 
   2   8   7        0.08        3.73      1.73 o 
   3   8   7       12.29        7.89      3.29 o 
   4   8   7       39.29       44.40      5.26 o 
 -11   9   7        0.16       -0.41      1.97 o 
 -10   9   7        0.16        3.12      5.10 o 
  -9   9   7        0.39       -1.19      1.30 o 
  -8   9   7        2.44        3.06      1.34 o 
  -7   9   7        1.68        1.51      1.13 o 
  -6   9   7      129.51      121.15      5.23 o 
  -5   9   7        1.19        0.76      3.12 o 
  -4   9   7        1.30       -1.15      1.40 o 
  -3   9   7        0.02        0.00      1.40 o 
  -2   9   7        0.10       -0.66      1.40 o 
  -1   9   7       41.65       36.72      4.28 o 
   0   9   7        2.12        0.46      2.63 o 
   1   9   7        6.62        8.69      2.20 o 
   2   9   7        0.36       -0.16      1.63 o 
   3   9   7        0.76        0.99      2.63 o 
   4   9   7        3.53        0.33      2.96 o 
 -10  10   7        1.48        0.33      2.96 o 
  -9  10   7        3.22        6.91      2.20 o 
  -8  10   7        1.56       -1.16      1.73 o 
  -7  10   7        3.40        2.16      1.66 o 
  -6  10   7        0.93        0.13      1.73 o 
  -5  10   7        1.33        1.78      1.81 o 
  -4  10   7      115.96      115.10      7.56 o 
  -3  10   7       47.08       58.40      4.06 o 
  -2  10   7       17.50       11.68      2.43 o 
  -1  10   7       70.97       70.02      4.53 o 
   0  10   7        1.94        1.21      1.73 o 
   1  10   7        0.03       -0.68      1.73 o 
   2  10   7        8.54        1.72      3.29 o 
   3  10   7        7.27        6.58      3.29 o 
   4  10   7       10.28        9.54      3.62 o 
  -9  11   7        0.70        1.59      2.20 o 
  -8  11   7        0.49       -0.60      1.97 o 
  -7  11   7        2.12        0.16      1.86 o 
  -6  11   7        2.77        3.13      1.97 o 
  -5  11   7        0.28        2.81      1.97 o 
  -4  11   7        0.27       -0.66      1.63 o 
  -3  11   7        0.14        0.61      1.73 o 
  -2  11   7        9.43        2.23      2.20 o 
  -1  11   7        5.99        6.91      2.33 o 
   0  11   7       18.83       15.20      3.45 o 
   1  11   7        0.36        5.57      2.20 o 
   2  11   7        0.45       -0.11      2.47 o 
  -7  12   7        2.68        0.68      1.97 o 
  -6  12   7        0.27       -1.66      1.97 o 
  -5  12   7        0.02        0.02      1.82 o 
  -4  12   7        5.00       -0.72      1.82 o 
  -3  12   7       12.53        9.60      2.56 o 
  -2  12   7        7.63        8.39      2.56 o 
  -1  12   7        0.12        1.81      2.09 o 
   0  12   7        4.01        2.27      2.20 o 
   1  12   7        1.61        1.82      2.20 o 
  -5  13   7        1.05       -0.28      2.20 o 
  -4  13   7        0.27       -3.21      2.14 o 
  -3  13   7        0.54        4.46      2.96 o 
  -2  13   7        0.07       -0.49      2.09 o 
 -14   0   8        1.35       -0.66      2.96 o 
 -13   0   8        4.78        4.28      2.96 o 
 -12   0   8        1.77        2.96      2.63 o 
 -11   0   8        0.01        3.62      2.30 o 
 -10   0   8       16.39       20.06      3.62 o 
  -9   0   8       51.27       44.40      4.28 o 
  -8   0   8       16.45        8.88      2.30 o 
  -7   0   8        2.21        6.91      1.09 o 
  -6   0   8       39.51       41.44      2.13 o 
  -5   0   8        4.87        1.64      1.32 o 
  -4   0   8     2181.43     2154.71     46.04 o 
  -3   0   8      172.35      188.77      7.56 o 
  -2   0   8       28.99       29.27      2.96 o 
  -1   0   8       17.07       14.10      1.73 o 
   0   0   8      822.92      779.55     14.30 o 
   1   0   8      183.84      171.34      7.89 o 
   2   0   8        7.83        8.55      2.63 o 
   3   0   8      208.81      178.57      8.88 o 
   4   0   8       58.62       60.51      5.92 o 
   5   0   8        0.09        1.32      2.63 o 
   6   0   8        7.63       11.84      3.95 o 
 -14   1   8        0.01        1.32      3.29 o 
 -13   1   8        0.82        1.88      1.97 o 
 -12   1   8       14.12       14.98      2.80 o 
 -11   1   8        4.89        5.42      2.96 o 
 -10   1   8       28.17       30.36      4.13 o 
  -9   1   8      330.64      323.55      6.49 o 
  -8   1   8        9.12       11.99      1.35 o 
  -7   1   8       61.18       72.84      2.56 o 
  -6   1   8        1.30        0.19      0.79 o 
  -5   1   8       23.87       24.93      1.97 o 
  -4   1   8     2179.36     2277.13     34.18 o 
  -3   1   8       25.95       29.63      2.09 o 
  -2   1   8       26.21       25.21      2.09 o 
  -1   1   8       10.72       14.82      1.23 o 
   0   1   8       49.65       45.63      2.01 o 
   1   1   8       29.88       30.48      2.19 o 
   2   1   8       16.55       10.03      1.86 o 
   3   1   8       73.40       64.60      5.59 o 
   4   1   8      155.13      135.71      5.81 o 
   5   1   8        0.61        0.48      1.73 o 
   6   1   8        1.80        3.24      2.20 o 
 -14   2   8        0.09        4.60      3.29 o 
 -13   2   8        0.66        4.58      1.97 o 
 -12   2   8        8.67        7.88      2.20 o 
 -11   2   8       45.95       43.57      2.78 o 
 -10   2   8        9.77        9.48      1.55 o 
  -9   2   8       55.54       60.14      2.69 o 
  -8   2   8       68.47       73.55      2.78 o 
  -7   2   8      100.52       93.90      3.14 o 
  -6   2   8        0.08        0.09      0.79 o 
  -5   2   8      133.81      137.77      8.06 o 
  -4   2   8      339.82      383.41      6.84 o 
  -3   2   8      172.11      157.18      6.25 o 
  -2   2   8        0.00       -0.33      0.59 o 
  -1   2   8       18.50       17.46      1.52 o 
   0   2   8        2.57        5.80      0.97 o 
   1   2   8      198.54      191.46      5.90 o 
   2   2   8       24.08       27.97      5.10 o 
   3   2   8      156.70      143.01      5.69 o 
   4   2   8       19.14       14.21      2.56 o 
   5   2   8        1.09        0.33      2.30 o 
   6   2   8        0.06       -0.82      1.63 o 
 -13   3   8        4.45        4.28      1.90 o 
 -12   3   8       23.65       19.09      2.34 o 
 -11   3   8        3.57        5.13      1.50 o 
 -10   3   8       34.51       31.24      2.26 o 
  -9   3   8       23.97       28.49      2.53 o 
  -8   3   8      102.60      109.41      2.58 o 
  -7   3   8        1.09        2.21      0.77 o 
  -6   3   8        8.30        7.01      1.11 o 
  -5   3   8      163.12      169.60      4.11 o 
  -4   3   8       14.02       13.42      1.19 o 
  -3   3   8      114.96      119.45      3.35 o 
  -2   3   8      159.50      162.38      4.05 o 
  -1   3   8      239.86      236.48      5.05 o 
   0   3   8        5.13        4.05      1.33 o 
   1   3   8      321.46      331.55      6.83 o 
   2   3   8        2.82        0.83      0.94 o 
   3   3   8        0.05        0.69      1.26 o 
   4   3   8      125.04      117.95      5.35 o 
   5   3   8       11.70       13.29      2.96 o 
   6   3   8        1.27        2.09      2.14 o 
 -13   4   8       23.52       32.04      3.83 o 
 -12   4   8        8.54        1.97      2.09 o 
 -11   4   8        0.00       -0.38      1.58 o 
 -10   4   8       16.78       12.73      1.83 o 
  -9   4   8       11.22        9.01      1.60 o 
  -8   4   8        5.70        6.47      0.92 o 
  -7   4   8       30.49       23.33      1.42 o 
  -6   4   8      118.42      119.83      2.95 o 
  -5   4   8        3.58        5.97      0.82 o 
  -4   4   8       22.26       18.04      1.11 o 
  -3   4   8       84.53       88.92      2.50 o 
  -2   4   8      146.82      135.05      3.20 o 
  -1   4   8      267.06      252.60      4.20 o 
   0   4   8      687.85      695.85      8.47 o 
   1   4   8      649.84      660.66      9.33 o 
   2   4   8       88.77       97.23      3.08 o 
   3   4   8        1.18        2.07      1.06 o 
   4   4   8        8.00       12.07      5.76 o 
   5   4   8       22.85       23.23      5.59 o 
   6   4   8        1.30        5.26      2.33 o 
 -13   5   8        3.84        3.62      3.62 o 
 -12   5   8        1.86        3.50      2.30 o 
 -11   5   8       12.95        7.39      2.20 o 
 -10   5   8       21.35       13.65      2.80 o 
  -9   5   8        5.26        3.34      1.50 o 
  -8   5   8       14.92       10.14      1.50 o 
  -7   5   8       87.46       96.23      3.31 o 
  -6   5   8        0.75        1.18      0.63 o 
  -5   5   8       14.53       13.76      1.17 o 
  -4   5   8      189.51      188.85      3.46 o 
  -3   5   8        7.60        9.27      1.03 o 
  -2   5   8       54.09       51.30      2.04 o 
  -1   5   8      780.40      754.58      8.93 o 
   0   5   8      351.63      360.89      5.52 o 
   1   5   8        3.48        2.99      0.98 o 
   2   5   8       43.37       47.85      2.30 o 
   3   5   8        0.02       -0.38      0.97 o 
   4   5   8        8.29        8.67      1.71 o 
   5   5   8        0.06        2.34      2.30 o 
   6   5   8        0.31       -1.59      2.20 o 
 -13   6   8       58.88       61.17      6.91 o 
 -12   6   8       14.47       13.88      3.02 o 
 -11   6   8       35.81       36.67      3.46 o 
 -10   6   8       19.72       19.54      2.90 o 
  -9   6   8        0.19        0.88      1.14 o 
  -8   6   8       19.70       17.91      1.81 o 
  -7   6   8       48.51       48.94      2.54 o 
  -6   6   8        0.02       -0.66      0.76 o 
  -5   6   8       17.00       14.33      2.14 o 
  -4   6   8       11.68       13.08      1.45 o 
  -3   6   8       21.19       22.20      2.23 o 
  -2   6   8        1.04        1.12      0.83 o 
  -1   6   8      289.37      281.64      6.03 o 
   0   6   8     1401.06     1423.51     15.01 o 
   1   6   8       42.48       45.65      2.34 o 
   2   6   8        2.52        1.45      1.50 o 
   3   6   8       14.80       12.07      1.54 o 
   4   6   8        1.63        0.33      1.45 o 
   5   6   8        0.47       -0.33      2.30 o 
 -12   7   8        0.65        1.64      2.09 o 
 -11   7   8        7.75        4.64      2.05 o 
 -10   7   8        2.44        2.70      2.14 o 
  -9   7   8        4.90        7.67      1.53 o 
  -8   7   8        0.10       -0.88      1.04 o 
  -7   7   8        1.04        0.18      1.82 o 
  -6   7   8        0.21        2.26      1.00 o 
  -5   7   8        2.75        3.01      1.11 o 
  -4   7   8        1.18       -0.96      1.31 o 
  -3   7   8        3.54        5.06      1.35 o 
  -2   7   8       17.29       15.05      1.64 o 
  -1   7   8       32.08       26.42      2.15 o 
   0   7   8      332.82      324.65      7.07 o 
   1   7   8       28.82       28.01      1.93 o 
   2   7   8       30.64       31.35      2.40 o 
   3   7   8        0.00        0.61      1.73 o 
   4   7   8        1.29        1.50      1.82 o 
   5   7   8       30.40       43.74      5.59 o 
 -11   8   8        0.78        0.45      1.82 o 
 -10   8   8        3.25        1.42      1.82 o 
  -9   8   8        7.55        3.49      1.66 o 
  -8   8   8       14.81       19.47      2.07 o 
  -7   8   8       14.10       16.56      2.07 o 
  -6   8   8      102.07       92.27      4.54 o 
  -5   8   8       51.35       43.28      2.59 o 
  -4   8   8       32.42       29.23      2.26 o 
  -3   8   8       61.59       64.38      3.35 o 
  -2   8   8        1.07        1.32      1.64 o 
  -1   8   8        0.09       -0.38      1.50 o 
   0   8   8       58.43       49.98      3.70 o 
   1   8   8        0.40       -0.70      2.63 o 
   2   8   8      120.44      130.93      5.76 o 
   3   8   8        0.15        1.64      2.63 o 
   4   8   8        1.57       -2.96      2.30 o 
 -11   9   8        3.10        4.32      2.29 o 
 -10   9   8        2.87        4.09      2.29 o 
  -9   9   8        0.78        2.23      1.45 o 
  -8   9   8       15.28       16.55      2.09 o 
  -7   9   8        0.23        0.05      1.30 o 
  -6   9   8        1.81       -0.66      2.14 o 
  -5   9   8       15.90       14.42      2.33 o 
  -4   9   8        3.99        1.82      2.30 o 
  -3   9   8        2.85        5.10      2.09 o 
  -2   9   8       65.91       80.26      4.53 o 
  -1   9   8        0.04        0.23      1.50 o 
   0   9   8        9.33        6.91      2.09 o 
   1   9   8        4.55        4.11      2.09 o 
   2   9   8        5.79        0.89      4.28 o 
   3   9   8        0.45       -1.64      2.30 o 
 -10  10   8        0.00       -3.62      2.96 o 
  -9  10   8        0.16        0.16      1.86 o 
  -8  10   8        3.51        0.99      2.80 o 
  -7  10   8        4.30        1.80      1.97 o 
  -6  10   8        6.99        2.75      1.82 o 
  -5  10   8       41.88       36.98      4.77 o 
  -4  10   8        0.02       -2.01      1.34 o 
  -3  10   8        0.39       -0.46      2.30 o 
  -2  10   8        4.50        4.28      2.09 o 
  -1  10   8        8.96        6.08      2.09 o 
   0  10   8        1.58       -2.07      1.50 o 
   1  10   8       14.65       13.22      2.67 o 
   2  10   8       12.14       11.36      2.79 o 
  -8  11   8        0.37       -2.60      1.73 o 
  -7  11   8        0.01       -1.17      1.43 o 
  -6  11   8        0.58       -2.76      3.12 o 
  -5  11   8        4.16        3.04      1.97 o 
  -4  11   8        0.88       -1.07      1.73 o 
  -3  11   8       55.10       59.46      4.42 o 
  -2  11   8        8.57        7.53      2.53 o 
  -1  11   8        0.08       -0.89      2.80 o 
   0  11   8        0.67       -1.15      1.82 o 
   1  11   8        2.30        6.46      2.67 o 
  -7  12   8        0.09        1.52      2.20 o 
  -6  12   8        1.37        1.21      2.05 o 
  -5  12   8        0.16       -2.60      1.73 o 
  -4  12   8        0.78       -3.21      2.14 o 
  -3  12   8       15.65       10.19      2.67 o 
  -2  12   8        4.82        5.31      2.47 o 
  -1  12   8        0.24        0.23      1.89 o 
 -14   1   9        2.19       -1.64      2.96 o 
 -13   1   9        2.68        2.08      3.45 o 
 -12   1   9        1.15        1.82      1.73 o 
 -11   1   9        0.43        2.68      1.97 o 
 -10   1   9        6.34        3.88      1.73 o 
  -9   1   9        0.20       -0.15      1.26 o 
  -8   1   9        1.15        3.12      1.40 o 
  -7   1   9       53.00       56.97      2.37 o 
  -6   1   9      176.73      183.18      5.58 o 
  -5   1   9       98.70       95.26      4.60 o 
  -4   1   9      153.50      171.28      5.46 o 
  -3   1   9       24.90       24.17      3.62 o 
  -2   1   9       72.32       65.85      3.26 o 
  -1   1   9       35.97       28.51      1.96 o 
   0   1   9        0.10       -0.05      0.63 o 
   1   1   9        0.99       -0.14      0.75 o 
   2   1   9       12.27        6.80      1.52 o 
   3   1   9       10.31        7.40      2.09 o 
   4   1   9       53.91       59.37      4.30 o 
   5   1   9        1.73        2.42      1.97 o 
 -14   2   9        0.01        2.30      3.29 o 
 -13   2   9        0.14        0.66      1.86 o 
 -12   2   9        1.96        2.47      1.86 o 
 -11   2   9        7.03       12.35      2.20 o 
 -10   2   9       27.41       26.38      2.13 o 
  -9   2   9       28.76       26.88      2.07 o 
  -8   2   9       32.89       35.05      2.18 o 
  -7   2   9       42.27       44.07      3.02 o 
  -6   2   9       44.61       45.51      2.90 o 
  -5   2   9      164.75      170.52      6.74 o 
  -4   2   9      219.80      205.66      5.93 o 
  -3   2   9      190.57      201.46      5.93 o 
  -2   2   9       14.42       13.94      1.86 o 
  -1   2   9       10.30       15.11      2.55 o 
   0   2   9       14.11       13.80      1.39 o 
   1   2   9       14.22       16.89      1.83 o 
   2   2   9      113.69      115.29      9.50 o 
   3   2   9        1.16        0.46      1.38 o 
   4   2   9        3.11        2.63      1.86 o 
   5   2   9       22.94       24.56      4.60 o 
 -13   3   9       40.06       28.98      3.46 o 
 -12   3   9        2.16        2.81      1.97 o 
 -11   3   9        0.01        2.00      1.38 o 
 -10   3   9        1.34        1.72      1.72 o 
  -9   3   9       18.72       18.92      1.88 o 
  -8   3   9        0.45        0.40      0.87 o 
  -7   3   9       68.44       81.17      2.96 o 
  -6   3   9      462.45      469.99      7.37 o 
  -5   3   9       35.89       35.48      2.07 o 
  -4   3   9      131.55      126.46      3.72 o 
  -3   3   9      121.63      128.76      7.07 o 
  -2   3   9      278.77      272.10     11.18 o 
  -1   3   9        8.48        7.52      1.30 o 
   0   3   9       11.89       10.95      1.35 o 
   1   3   9        0.23        0.44      0.95 o 
   2   3   9       10.63       13.47      1.60 o 
   3   3   9        0.02        0.21      1.09 o 
   4   3   9       49.43       48.25      3.95 o 
   5   3   9       22.93       26.97      3.49 o 
 -13   4   9       34.68       50.54      4.53 o 
 -12   4   9        7.45        9.21      2.33 o 
 -11   4   9        4.63        4.89      1.97 o 
 -10   4   9        9.20       10.29      1.77 o 
  -9   4   9        3.54        3.17      1.03 o 
  -8   4   9        1.28       -0.76      0.64 o 
  -7   4   9        3.96        4.44      0.94 o 
  -6   4   9        7.15        8.38      1.09 o 
  -5   4   9        1.21        1.11      0.63 o 
  -4   4   9        8.69        8.32      1.34 o 
  -3   4   9      861.92      845.89     12.64 o 
  -2   4   9     1272.10     1201.90     14.62 o 
  -1   4   9     2443.70     2368.08     25.72 o 
   0   4   9      173.25      162.90      4.03 o 
   1   4   9       40.76       43.19      3.28 o 
   2   4   9       11.84       11.09      1.47 o 
   3   4   9       32.87       36.43      3.23 o 
   4   4   9        2.57       -0.67      1.38 o 
   5   4   9       14.23       12.68      2.26 o 
 -13   5   9       59.38       58.21      6.58 o 
 -12   5   9       31.25       28.94      3.49 o 
 -11   5   9       12.12       13.99      2.56 o 
 -10   5   9        0.80        1.48      2.14 o 
  -9   5   9        0.31        0.42      1.04 o 
  -8   5   9       21.92       26.87      2.09 o 
  -7   5   9        0.77       -0.09      0.61 o 
  -6   5   9       14.49       17.84      1.37 o 
  -5   5   9       58.16       59.20      2.20 o 
  -4   5   9       17.64       16.97      1.37 o 
  -3   5   9        1.13        2.96      0.94 o 
  -2   5   9       20.14       19.04      1.63 o 
  -1   5   9        6.63        7.14      1.17 o 
   0   5   9        1.85        1.81      0.96 o 
   1   5   9        6.45        5.26      1.52 o 
   2   5   9        0.64        1.00      1.06 o 
   3   5   9        3.52        1.80      1.23 o 
   4   5   9        1.27        1.06      1.80 o 
   5   5   9        0.05        1.66      1.69 o 
 -12   6   9        9.10        5.80      3.12 o 
 -11   6   9        8.91        6.58      2.33 o 
 -10   6   9       10.04       10.74      2.43 o 
  -9   6   9       12.85       13.18      1.93 o 
  -8   6   9        8.23        7.97      1.28 o 
  -7   6   9       15.95       17.47      1.77 o 
  -6   6   9       16.05       16.04      1.71 o 
  -5   6   9       14.03       14.10      2.95 o 
  -4   6   9        0.26       -0.65      0.91 o 
  -3   6   9      113.30      106.20      3.14 o 
  -2   6   9      250.41      250.90      5.11 o 
  -1   6   9     1180.70     1230.60     13.53 o 
   0   6   9       42.25       43.25      2.05 o 
   1   6   9       32.05       25.13      1.92 o 
   2   6   9        0.35       -0.54      1.23 o 
   3   6   9        1.48        0.06      1.17 o 
   4   6   9        6.25        7.10      1.88 o 
 -12   7   9        4.12        6.41      2.56 o 
 -11   7   9        0.07        0.91      1.97 o 
 -10   7   9        5.45        4.60      2.30 o 
  -9   7   9        4.10        2.68      1.28 o 
  -8   7   9        0.02       -0.80      0.94 o 
  -7   7   9       41.68       43.89      4.07 o 
  -6   7   9       14.22       13.01      1.90 o 
  -5   7   9       41.44       40.52      3.30 o 
  -4   7   9       20.98       25.23      2.15 o 
  -3   7   9        3.08        0.44      1.19 o 
  -2   7   9        1.84        1.73      1.26 o 
  -1   7   9       10.61        7.99      1.69 o 
   0   7   9        9.47       11.92      1.84 o 
   1   7   9        3.17        3.50      1.68 o 
   2   7   9       83.91      103.82      5.10 o 
   3   7   9        0.69        1.16      1.89 o 
   4   7   9       34.59       37.82      4.93 o 
 -11   8   9        2.01       -0.31      1.89 o 
 -10   8   9        0.49        2.82      2.63 o 
  -9   8   9       58.16       58.78      3.34 o 
  -8   8   9        3.10        6.60      1.58 o 
  -7   8   9        0.30        0.47      1.26 o 
  -6   8   9        2.99        3.33      1.30 o 
  -5   8   9        5.91        1.64      1.26 o 
  -4   8   9       40.61       42.21      3.46 o 
  -3   8   9        4.09        3.59      1.45 o 
  -2   8   9        6.60        7.04      1.97 o 
  -1   8   9        1.08        1.64      1.63 o 
   0   8   9       30.69       29.61      3.13 o 
   1   8   9        0.42       -1.29      2.14 o 
   2   8   9        0.66       -2.30      2.05 o 
   3   8   9        0.97        3.62      3.29 o 
 -10   9   9        2.04        4.95      2.20 o 
  -9   9   9        6.99        6.51      2.85 o 
  -8   9   9        0.37       -0.08      1.30 o 
  -7   9   9       50.78       47.70      7.44 o 
  -6   9   9        6.28        8.23      2.47 o 
  -5   9   9       10.00        4.93      2.63 o 
  -4   9   9        6.15        8.20      3.78 o 
  -3   9   9       16.25       12.90      2.56 o 
  -2   9   9        1.17        4.08      1.97 o 
  -1   9   9        0.02       -1.07      1.73 o 
   0   9   9        9.43       12.76      2.67 o 
   1   9   9       27.31       34.38      3.60 o 
   2   9   9        1.57        1.32      2.96 o 
  -9  10   9       11.11       11.56      4.11 o 
  -8  10   9        0.69       -2.37      1.58 o 
  -7  10   9        3.38        0.90      1.73 o 
  -6  10   9       15.81       17.09      2.67 o 
  -5  10   9        0.00       -1.14      1.73 o 
  -4  10   9        2.31        1.38      1.73 o 
  -3  10   9       23.08       20.06      3.02 o 
  -2  10   9        0.27        0.99      1.86 o 
  -1  10   9       17.19       21.31      3.78 o 
   0  10   9        1.70       -0.02      1.97 o 
   1  10   9       13.70       14.63      3.02 o 
  -8  11   9        0.59        3.74      2.30 o 
  -7  11   9        1.84        1.35      1.97 o 
  -6  11   9        5.51        8.71      2.56 o 
  -5  11   9        0.35        3.62      2.09 o 
  -4  11   9       12.46       10.36      2.79 o 
  -3  11   9        5.21        3.45      2.29 o 
  -2  11   9        5.17        5.28      2.43 o 
  -1  11   9        0.05        0.83      2.20 o 
   0  11   9        2.14        0.99      2.33 o 
  -6  12   9        1.33        3.29      2.63 o 
  -5  12   9        0.55       -0.73      3.62 o 
  -4  12   9        0.29        0.66      2.33 o 
  -3  12   9        0.13        0.49      2.09 o 
 -14   0  10        0.01        2.63      3.62 o 
 -13   0  10        5.02        4.93      3.29 o 
 -12   0  10      133.03      132.86      8.55 o 
 -11   0  10       11.58        8.55      2.96 o 
 -10   0  10      123.36      125.63      7.56 o 
  -9   0  10       17.60       16.77      3.29 o 
  -8   0  10        0.55        0.99      1.97 o 
  -7   0  10      151.29      148.32      7.56 o 
  -6   0  10       14.86       16.11      2.96 o 
  -5   0  10       22.01       31.57      3.62 o 
  -4   0  10       49.81       57.22      4.60 o 
  -3   0  10      340.82      355.17     12.50 o 
  -2   0  10       26.64       22.03      3.29 o 
  -1   0  10       10.23       10.14      1.86 o 
   0   0  10        0.65       -0.16      1.16 o 
   1   0  10      322.59      284.58      8.25 o 
   2   0  10       56.72       48.30      3.83 o 
   3   0  10        3.47       -0.99      2.30 o 
   4   0  10        4.18        5.26      3.29 o 
 -14   1  10        1.05        0.00      3.29 o 
 -13   1  10        0.31        0.77      2.05 o 
 -12   1  10        2.08        2.02      1.81 o 
 -11   1  10        0.14        0.00      1.40 o 
 -10   1  10        1.54        2.12      1.50 o 
  -9   1  10        1.89        2.68      1.50 o 
  -8   1  10        5.39        2.96      2.14 o 
  -7   1  10      204.03      198.53      6.27 o 
  -6   1  10       73.97       72.62      3.60 o 
  -5   1  10        2.89        2.93      1.26 o 
  -4   1  10       32.80       32.07      2.80 o 
  -3   1  10        6.34        8.53      1.73 o 
  -2   1  10       53.58       52.62      3.62 o 
  -1   1  10       20.89       25.75      2.09 o 
   0   1  10      210.44      159.78      4.21 o 
   1   1  10      290.77      224.73      5.10 o 
   2   1  10       11.53       11.90      1.67 o 
   3   1  10        1.66        1.64      1.52 o 
   4   1  10        6.78        5.33      2.20 o 
 -14   2  10        0.16       -1.32      2.63 o 
 -13   2  10        0.14        1.43      2.05 o 
 -12   2  10       31.73       28.25      3.13 o 
 -11   2  10        7.56        6.58      2.09 o 
 -10   2  10       21.22       15.19      3.29 o 
  -9   2  10       17.23       17.77      2.47 o 
  -8   2  10       24.83       18.56      2.29 o 
  -7   2  10        8.26        9.05      1.86 o 
  -6   2  10        3.59        2.18      1.32 o 
  -5   2  10        0.09        0.33      1.03 o 
  -4   2  10      566.20      551.60     12.00 o 
  -3   2  10       10.98        9.99      1.73 o 
  -2   2  10       15.39       15.34      2.09 o 
  -1   2  10      102.43       92.52      3.53 o 
   0   2  10        1.54        1.97      0.99 o 
   1   2  10       76.53       67.13      2.91 o 
   2   2  10        3.69        0.66      1.26 o 
   3   2  10        2.79        0.16      1.38 o 
   4   2  10       18.47       28.41      2.85 o 
 -13   3  10        0.02        1.13      2.05 o 
 -12   3  10        1.19        1.81      2.09 o 
 -11   3  10        4.70        8.54      2.30 o 
 -10   3  10        1.78       -1.20      1.26 o 
  -9   3  10        2.26        1.50      1.06 o 
  -8   3  10        9.76       13.03      1.62 o 
  -7   3  10      177.51      181.63      5.93 o 
  -6   3  10       36.34       37.97      2.90 o 
  -5   3  10       39.66       29.60      3.78 o 
  -4   3  10        5.98        8.24      3.29 o 
  -3   3  10        9.53       12.54      1.97 o 
  -2   3  10        0.02        1.29      1.26 o 
  -1   3  10        7.34        6.92      1.86 o 
   0   3  10       18.82       20.62      2.02 o 
   1   3  10       70.92       66.02      2.87 o 
   2   3  10       57.93       57.08      2.83 o 
   3   3  10        0.50        1.27      1.38 o 
   4   3  10       13.46       12.42      2.21 o 
 -13   4  10        3.67        6.58      3.62 o 
 -12   4  10        4.26        7.23      3.29 o 
 -11   4  10       16.40        9.85      4.93 o 
 -10   4  10        7.67        6.70      1.64 o 
  -9   4  10        0.48       -0.10      0.98 o 
  -8   4  10       16.08       17.28      1.52 o 
  -7   4  10       44.60       52.85      2.29 o 
  -6   4  10        0.50       -0.56      0.81 o 
  -5   4  10       24.98       26.57      2.00 o 
  -4   4  10      794.93      790.83     12.40 o 
  -3   4  10       96.72       95.59      6.08 o 
  -2   4  10       11.40       15.00      3.95 o 
  -1   4  10       28.63       28.20      1.92 o 
   0   4  10        3.94        2.67      1.99 o 
   1   4  10        6.42        4.61      1.14 o 
   2   4  10       10.57       10.34      1.85 o 
   3   4  10        0.89        0.73      1.14 o 
   4   4  10        7.68        7.27      2.02 o 
 -12   5  10        9.77        8.14      2.43 o 
 -11   5  10        0.05       -2.01      1.34 o 
 -10   5  10        2.96        4.34      3.45 o 
  -9   5  10        2.09       -0.35      1.32 o 
  -8   5  10        7.04        3.78      1.19 o 
  -7   5  10        5.48        4.14      1.02 o 
  -6   5  10       10.68       11.26      1.54 o 
  -5   5  10       38.17       39.53      2.80 o 
  -4   5  10      111.60      117.34      3.40 o 
  -3   5  10      202.44      207.57      4.67 o 
  -2   5  10       46.56       45.21      2.36 o 
  -1   5  10       51.98       59.14      2.74 o 
   0   5  10       18.16       17.51      1.88 o 
   1   5  10        0.11        0.10      1.09 o 
   2   5  10       14.91       18.65      1.93 o 
   3   5  10        0.26        1.05      1.32 o 
   4   5  10        3.61        4.82      1.87 o 
 -12   6  10        0.67       -0.29      2.30 o 
 -11   6  10        0.20        0.29      1.81 o 
 -10   6  10        1.31        1.89      1.73 o 
  -9   6  10        1.10        1.49      1.23 o 
  -8   6  10        3.02        1.26      1.26 o 
  -7   6  10        1.96        2.01      1.19 o 
  -6   6  10        9.54       10.77      1.64 o 
  -5   6  10       20.47       20.74      3.42 o 
  -4   6  10       28.38       20.28      2.09 o 
  -3   6  10     1393.11     1400.78     17.03 o 
  -2   6  10      182.62      197.18      5.74 o 
  -1   6  10       33.90       39.24      2.05 o 
   0   6  10        0.78        0.21      1.02 o 
   1   6  10        8.06        4.97      1.39 o 
   2   6  10        3.17        4.62      1.83 o 
   3   6  10        0.50        0.78      1.39 o 
 -12   7  10        0.63        2.58      2.29 o 
 -11   7  10        4.70        8.16      4.44 o 
 -10   7  10        0.03       -2.02      1.73 o 
  -9   7  10       25.04       22.20      2.26 o 
  -8   7  10       33.27       29.18      2.34 o 
  -7   7  10       51.70       46.85      5.69 o 
  -6   7  10        5.24        4.54      1.45 o 
  -5   7  10        0.02       -1.76      1.58 o 
  -4   7  10        7.04       11.29      1.96 o 
  -3   7  10       29.25       29.81      2.47 o 
  -2   7  10        5.93        4.15      1.58 o 
  -1   7  10       13.85       18.17      2.21 o 
   0   7  10       31.57       34.10      4.55 o 
   1   7  10        5.21        6.35      2.20 o 
   2   7  10        0.25       -0.99      2.63 o 
   3   7  10        0.10       -1.86      1.97 o 
 -11   8  10        1.66        2.50      2.29 o 
 -10   8  10        5.02        5.49      2.20 o 
  -9   8  10        2.22        1.72      1.45 o 
  -8   8  10        2.88        3.25      1.38 o 
  -7   8  10        1.81        1.04      1.30 o 
  -6   8  10        0.85        1.95      1.10 o 
  -5   8  10        0.60        0.95      1.26 o 
  -4   8  10        0.97        1.43      1.33 o 
  -3   8  10      144.58      144.11      4.93 o 
  -2   8  10       19.82       18.27      2.67 o 
  -1   8  10       36.99       40.42      3.60 o 
   0   8  10       17.87       20.43      3.13 o 
   1   8  10        4.72        3.92      2.43 o 
   2   8  10       22.23       35.85      5.59 o 
 -10   9  10        1.02        1.32      2.05 o 
  -9   9  10        4.78        4.40      1.69 o 
  -8   9  10       48.41       48.49      5.93 o 
  -7   9  10        0.32        1.21      1.45 o 
  -6   9  10        4.88        2.61      1.73 o 
  -5   9  10        0.05       -0.16      1.63 o 
  -4   9  10        1.83        6.53      3.78 o 
  -3   9  10        0.20       -1.22      1.64 o 
  -2   9  10        2.10        0.00      1.86 o 
  -1   9  10       49.52       60.01      4.53 o 
   0   9  10        0.29        1.48      2.09 o 
   1   9  10        0.91       -1.11      2.30 o 
  -9  10  10        0.82       -1.15      1.82 o 
  -8  10  10        0.02        2.63      2.63 o 
  -7  10  10        0.00       -0.68      1.73 o 
  -6  10  10        7.91       12.06      2.56 o 
  -5  10  10        7.92       10.53      2.56 o 
  -4  10  10        6.02        5.78      2.96 o 
  -3  10  10        0.58       -0.74      3.29 o 
  -2  10  10        1.96        7.67      2.43 o 
  -1  10  10        3.63        4.44      2.33 o 
   0  10  10        1.14        0.00      2.05 o 
  -7  11  10        0.24        2.37      2.20 o 
  -6  11  10       20.65       22.47      3.37 o 
  -5  11  10       36.97       40.20      4.06 o 
  -4  11  10        0.03       -0.69      2.05 o 
  -3  11  10        0.11       -1.32      2.05 o 
  -2  11  10        7.04        6.55      4.44 o 
 -14   1  11        2.62        2.96      3.29 o 
 -13   1  11        0.01        2.92      2.05 o 
 -12   1  11        1.51        2.15      1.97 o 
 -11   1  11        3.43        3.79      1.97 o 
 -10   1  11        0.13       -0.66      1.40 o 
  -9   1  11       17.14       17.39      2.43 o 
  -8   1  11       84.08       98.38      7.73 o 
  -7   1  11       32.87       19.06      1.96 o 
  -6   1  11        1.10        2.25      2.30 o 
  -5   1  11        2.35        4.12      1.50 o 
  -4   1  11       11.12        9.49      3.95 o 
  -3   1  11      103.93      116.01      4.88 o 
  -2   1  11       12.90        7.95      1.86 o 
  -1   1  11       41.45       37.88      2.59 o 
   0   1  11        0.87        0.80      0.95 o 
   1   1  11        3.18        2.38      1.15 o 
   2   1  11        1.63        2.71      1.28 o 
   3   1  11        7.33        8.92      1.99 o 
   4   1  11       27.26       34.20      5.59 o 
 -13   2  11        0.23        2.78      2.05 o 
 -12   2  11        8.19       11.95      3.45 o 
 -11   2  11        0.77        0.82      2.14 o 
 -10   2  11        4.14        5.07      1.97 o 
  -9   2  11       62.06       60.92      3.83 o 
  -8   2  11       55.60       50.68      4.28 o 
  -7   2  11       24.36       20.90      2.63 o 
  -6   2  11      299.13      300.91     11.51 o 
  -5   2  11      186.80      175.72      9.21 o 
  -4   2  11       74.88       85.88      4.19 o 
  -3   2  11        7.34       10.09      2.30 o 
  -2   2  11       13.34       13.73      3.12 o 
  -1   2  11       16.21       16.15      1.90 o 
   0   2  11       14.89        8.19      1.55 o 
   1   2  11       33.22       34.71      2.71 o 
   2   2  11        0.43        0.36      1.13 o 
   3   2  11        1.57        3.71      1.52 o 
   4   2  11        9.20       11.84      4.28 o 
 -13   3  11        1.24        0.33      3.29 o 
 -12   3  11        0.11       -0.16      1.86 o 
 -11   3  11        0.03       -1.81      1.63 o 
 -10   3  11        0.00       -0.75      1.26 o 
  -9   3  11       27.25       27.43      2.76 o 
  -8   3  11        6.16        6.08      1.63 o 
  -7   3  11       96.19       94.11      8.88 o 
  -6   3  11      217.46      210.20      6.73 o 
  -5   3  11      259.28      248.08      7.43 o 
  -4   3  11      199.74      198.34      8.55 o 
  -3   3  11       85.61       92.04      4.40 o 
  -2   3  11       42.07       39.50      3.23 o 
  -1   3  11       60.50       60.84      3.16 o 
   0   3  11       36.56       37.10      2.66 o 
   1   3  11        0.28        0.32      0.98 o 
   2   3  11       30.46       34.10      2.17 o 
   3   3  11        6.58        8.34      2.11 o 
 -12   4  11        0.00        4.93      3.29 o 
 -11   4  11        0.76        0.33      2.30 o 
 -10   4  11        0.64       -0.15      1.50 o 
  -9   4  11       39.68       44.51      2.33 o 
  -8   4  11        0.26       -1.50      1.00 o 
  -7   4  11       41.23       43.85      3.23 o 
  -6   4  11       38.63       35.92      3.02 o 
  -5   4  11      536.12      545.98     12.99 o 
  -4   4  11      155.49      153.40      5.67 o 
  -3   4  11      109.19      126.91      5.23 o 
  -2   4  11       24.98       21.06      4.11 o 
  -1   4  11        1.88        1.79      1.02 o 
   0   4  11       61.78       61.93      2.86 o 
   1   4  11        0.83        2.20      1.25 o 
   2   4  11        0.44        0.49      1.06 o 
   3   4  11        0.98        2.11      1.69 o 
 -12   5  11        1.99        4.28      3.62 o 
 -11   5  11        2.50        5.92      2.33 o 
 -10   5  11       13.98       15.27      2.67 o 
  -9   5  11       29.31       29.03      2.54 o 
  -8   5  11        1.63        1.46      1.19 o 
  -7   5  11        3.51        4.69      1.38 o 
  -6   5  11       83.46       77.64      2.89 o 
  -5   5  11       91.88       93.21      3.20 o 
  -4   5  11      449.57      454.40      7.67 o 
  -3   5  11       52.53       52.41      4.55 o 
  -2   5  11      125.89      115.23      4.17 o 
  -1   5  11        9.44        8.75      1.47 o 
   0   5  11        4.98        3.91      1.30 o 
   1   5  11       60.69       61.76      3.11 o 
   2   5  11       46.55       58.63      4.39 o 
   3   5  11       10.96       10.65      2.34 o 
 -12   6  11        3.29        0.73      2.20 o 
 -11   6  11        1.60       -1.01      1.97 o 
 -10   6  11        6.31        4.12      2.63 o 
  -9   6  11        2.16        1.11      1.23 o 
  -8   6  11        0.00       -0.16      1.06 o 
  -7   6  11        1.28        2.19      1.19 o 
  -6   6  11        1.03       -0.66      1.14 o 
  -5   6  11       78.68       73.87      4.99 o 
  -4   6  11       28.63       31.15      2.59 o 
  -3   6  11        0.40        0.54      1.37 o 
  -2   6  11       14.91       13.08      1.69 o 
  -1   6  11      121.24      131.00      3.94 o 
   0   6  11        0.92        0.52      1.19 o 
   1   6  11        0.45        0.15      1.25 o 
   2   6  11       43.88       53.49      5.22 o 
 -11   7  11        1.95       -0.82      1.86 o 
 -10   7  11       19.58       22.48      3.83 o 
  -9   7  11        0.03        0.60      1.39 o 
  -8   7  11       14.77       16.91      2.07 o 
  -7   7  11        0.47       -0.11      1.14 o 
  -6   7  11        4.72        4.95      1.78 o 
  -5   7  11        9.03        7.19      1.73 o 
  -4   7  11      241.44      278.81      7.02 o 
  -3   7  11      146.79      166.07      5.38 o 
  -2   7  11       52.96       55.92      3.41 o 
  -1   7  11        0.01        1.21      1.65 o 
   0   7  11        2.91        4.17      3.95 o 
   1   7  11       51.22       50.64      5.92 o 
   2   7  11        3.31        3.95      3.62 o 
 -11   8  11        0.67        0.43      2.20 o 
 -10   8  11        6.05        5.27      1.88 o 
  -9   8  11        0.53        2.83      1.53 o 
  -8   8  11        0.73        2.38      1.45 o 
  -7   8  11        0.19       -1.05      1.10 o 
  -6   8  11       16.12       16.60      2.21 o 
  -5   8  11       31.20       29.39      2.53 o 
  -4   8  11       53.59       49.11      3.44 o 
  -3   8  11        5.85        6.09      1.77 o 
  -2   8  11        2.99        3.64      1.97 o 
  -1   8  11        8.85       13.12      2.90 o 
   0   8  11        2.84        6.36      2.43 o 
   1   8  11        5.26        3.62      3.95 o 
 -10   9  11        0.69        1.88      1.77 o 
  -9   9  11        7.99        3.26      1.74 o 
  -8   9  11        0.00        2.73      1.69 o 
  -7   9  11        6.24        9.24      1.96 o 
  -6   9  11        9.55        4.08      2.29 o 
  -5   9  11        5.50        2.67      2.05 o 
  -4   9  11       20.62       27.18      3.49 o 
  -3   9  11       26.64       22.86      3.26 o 
  -2   9  11        2.46        3.95      3.29 o 
  -1   9  11        6.04        5.29      3.29 o 
   0   9  11        0.01        0.34      3.12 o 
  -8  10  11        0.10        0.82      2.09 o 
  -7  10  11        0.63       -1.07      1.82 o 
  -6  10  11        0.31       -1.26      1.97 o 
  -5  10  11        1.47       -0.19      2.30 o 
  -4  10  11        2.73       -0.29      2.05 o 
  -3  10  11       10.89       15.95      3.13 o 
  -2  10  11       33.13       39.66      4.19 o 
 -13   0  12        4.28        7.89      3.95 o 
 -12   0  12        8.65        3.95      3.29 o 
 -11   0  12        2.01        1.97      2.63 o 
 -10   0  12        2.61        6.25      2.96 o 
  -9   0  12       13.24        7.89      2.96 o 
  -8   0  12       52.67       48.67      5.26 o 
  -7   0  12      173.07      161.47      8.55 o 
  -6   0  12       20.90       23.02      3.62 o 
  -5   0  12       51.74       56.56      5.26 o 
  -4   0  12       17.52       20.06      3.62 o 
  -3   0  12      113.85       89.45      6.58 o 
  -2   0  12      543.60      464.68     16.44 o 
  -1   0  12       72.22       86.82      6.58 o 
   0   0  12       57.85       39.92      3.60 o 
   1   0  12       23.63       24.36      3.13 o 
   2   0  12        5.89        8.91      2.76 o 
 -13   1  12       14.94       11.87      4.77 o 
 -12   1  12        0.71        2.38      2.30 o 
 -11   1  12        7.83        5.59      2.96 o 
 -10   1  12        0.58       -1.89      1.26 o 
  -9   1  12        7.24        9.24      4.44 o 
  -8   1  12        0.74        1.58      1.30 o 
  -7   1  12      247.31      259.07     18.75 o 
  -6   1  12        0.91       -0.24      1.26 o 
  -5   1  12        0.00       -1.74      1.16 o 
  -4   1  12        9.59        5.53      1.82 o 
  -3   1  12        0.57        2.91      2.80 o 
  -2   1  12        7.35       11.99      2.33 o 
  -1   1  12       11.51        9.17      2.20 o 
   0   1  12        7.18        5.67      1.58 o 
   1   1  12        0.90        0.00      1.13 o 
   2   1  12        0.15        0.47      1.30 o 
 -13   2  12        0.23       -0.16      3.29 o 
 -12   2  12        0.12       -0.33      2.09 o 
 -11   2  12        0.01       -0.59      1.73 o 
 -10   2  12       22.06       19.36      2.67 o 
  -9   2  12       14.26       18.52      4.11 o 
  -8   2  12        4.58        7.89      2.09 o 
  -7   2  12      165.70      174.94      8.06 o 
  -6   2  12        0.32       -1.08      1.26 o 
  -5   2  12        1.19        0.81      1.50 o 
  -4   2  12       19.28       19.68      5.43 o 
  -3   2  12       16.20       11.97      4.28 o 
  -2   2  12      142.00      111.43      5.12 o 
  -1   2  12        4.98        3.76      1.82 o 
   0   2  12        5.60        6.49      1.69 o 
   1   2  12        4.25        5.70      1.45 o 
   2   2  12        1.41        1.14      1.39 o 
 -12   3  12        0.34       -0.70      3.45 o 
 -11   3  12        1.02       -1.48      1.63 o 
 -10   3  12       23.28       23.38      3.00 o 
  -9   3  12        1.57        2.30      1.63 o 
  -8   3  12       10.99        8.12      2.47 o 
  -7   3  12      359.94      382.46     17.59 o 
  -6   3  12       44.74       55.12      3.83 o 
  -5   3  12      244.03      257.78      7.91 o 
  -4   3  12      122.83      126.43      5.46 o 
  -3   3  12       48.59       40.49      3.37 o 
  -2   3  12       47.93       44.07      6.25 o 
  -1   3  12        0.89       -0.38      2.80 o 
   0   3  12        0.96        0.00      1.40 o 
   1   3  12       45.15       55.49      3.80 o 
   2   3  12       31.69       42.84      2.61 o 
 -12   4  12        0.47        1.64      2.96 o 
 -11   4  12        3.31       -0.66      2.30 o 
 -10   4  12       17.08       13.48      3.62 o 
  -9   4  12        4.60        5.48      1.50 o 
  -8   4  12        8.98        7.54      1.58 o 
  -7   4  12       18.41       13.15      2.20 o 
  -6   4  12       15.23       14.76      2.96 o 
  -5   4  12        1.80        2.80      1.86 o 
  -4   4  12       29.20       34.55     10.03 o 
  -3   4  12       52.60       55.07      3.83 o 
  -2   4  12       44.33       43.12      2.85 o 
  -1   4  12       14.03       14.70      2.09 o 
   0   4  12        0.77        1.01      1.52 o 
   1   4  12       12.25       12.74      1.83 o 
   2   4  12        0.15        0.49      1.60 o 
 -12   5  12        1.07        5.59      3.29 o 
 -11   5  12        9.44       10.19      3.62 o 
 -10   5  12        0.05        3.29      2.63 o 
  -9   5  12        0.22       -0.54      1.38 o 
  -8   5  12        9.08        9.18      2.20 o 
  -7   5  12       23.43       19.22      2.67 o 
  -6   5  12      214.69      215.38      6.82 o 
  -5   5  12      157.66      162.56      5.05 o 
  -4   5  12       33.69       38.32      2.72 o 
  -3   5  12        0.00        2.86      1.45 o 
  -2   5  12        0.06        0.83      1.26 o 
  -1   5  12        5.65        9.86      3.18 o 
   0   5  12        1.49        4.72      1.80 o 
   1   5  12       27.50       38.71      2.71 o 
 -11   6  12        3.58        2.63      2.96 o 
 -10   6  12        3.98        3.98      1.69 o 
  -9   6  12        6.96        7.35      3.52 o 
  -8   6  12        8.20        6.91      1.81 o 
  -7   6  12        4.77        3.81      1.58 o 
  -6   6  12       10.75       13.65      2.07 o 
  -5   6  12        8.60        9.02      1.83 o 
  -4   6  12        4.18        5.77      1.74 o 
  -3   6  12       13.65       13.99      2.56 o 
  -2   6  12        8.76        8.03      1.88 o 
  -1   6  12        0.25       -2.14      1.43 o 
   0   6  12        3.52        3.91      1.47 o 
   1   6  12        0.81       -0.36      1.66 o 
 -11   7  12       13.72       11.60      4.28 o 
 -10   7  12        0.12        0.46      1.52 o 
  -9   7  12        0.19       -0.16      1.63 o 
  -8   7  12        2.43        1.51      2.28 o 
  -7   7  12        0.77       -0.22      1.45 o 
  -6   7  12      166.31      181.05      5.78 o 
  -5   7  12      184.29      201.84      6.20 o 
  -4   7  12        7.43        4.12      1.77 o 
  -3   7  12       11.72       10.96      2.15 o 
  -2   7  12        1.22        0.85      2.30 o 
  -1   7  12        2.14        3.74      2.20 o 
   0   7  12        3.74       -1.32      2.09 o 
 -10   8  12        0.37        1.80      1.53 o 
  -9   8  12        3.32        4.76      2.20 o 
  -8   8  12        0.30       -0.03      1.85 o 
  -7   8  12        2.35        2.67      1.59 o 
  -6   8  12       21.66       24.03      2.53 o 
  -5   8  12        0.66        1.70      1.64 o 
  -4   8  12       15.10       15.02      2.40 o 
  -3   8  12        0.71       -0.07      1.50 o 
  -2   8  12        7.24        4.28      2.33 o 
  -1   8  12       12.42        9.21      3.95 o 
  -9   9  12        0.85        0.79      1.69 o 
  -8   9  12        0.00        0.63      1.74 o 
  -7   9  12        0.05       -1.42      1.45 o 
  -6   9  12       36.46       39.49      3.95 o 
  -5   9  12        1.35        1.30      4.28 o 
  -4   9  12        5.16        7.16      2.43 o 
  -3   9  12       10.31       10.54      3.12 o 
  -2   9  12        4.65       -1.61      2.20 o 
  -6  10  12        0.31        1.47      2.20 o 
  -5  10  12        1.00       -1.92      1.97 o 
 -13   1  13        0.55       -0.33      2.09 o 
 -12   1  13        3.14        6.32      5.26 o 
 -11   1  13        5.26        3.29      2.09 o 
 -10   1  13        1.01        0.82      1.86 o 
  -9   1  13       48.32       52.58      3.28 o 
  -8   1  13       83.76       86.94      4.76 o 
  -7   1  13      109.38      125.37      5.58 o 
  -6   1  13        0.25       -0.22      2.63 o 
  -5   1  13        1.57       -1.91      1.32 o 
  -4   1  13        2.51        2.70      1.73 o 
  -3   1  13        6.84        9.23      2.20 o 
  -2   1  13       10.59        7.07      2.09 o 
  -1   1  13        0.68        3.95      1.86 o 
   0   1  13        0.01        1.50      1.97 o 
   1   1  13        1.20        1.59      1.49 o 
 -13   2  13        0.01        1.32      3.29 o 
 -12   2  13        5.72        4.81      2.63 o 
 -11   2  13       10.00       13.05      3.62 o 
 -10   2  13        2.20        0.89      1.97 o 
  -9   2  13        0.62        0.14      1.58 o 
  -8   2  13        2.89        2.06      1.73 o 
  -7   2  13        0.90        0.16      1.63 o 
  -6   2  13        1.48        1.69      1.50 o 
  -5   2  13       14.81       18.33      5.76 o 
  -4   2  13       69.93       67.11      4.40 o 
  -3   2  13        6.83        7.53      2.47 o 
  -2   2  13       16.55       12.57      4.60 o 
  -1   2  13        2.15        1.69      2.30 o 
   0   2  13        2.71        2.97      1.50 o 
   1   2  13       56.62       67.70      4.11 o 
 -12   3  13        0.86        3.47      3.12 o 
 -11   3  13        0.03        0.56      1.97 o 
 -10   3  13        1.92        2.69      1.97 o 
  -9   3  13       43.78       45.81      3.72 o 
  -8   3  13      172.07      173.30      6.62 o 
  -7   3  13       65.14       65.44      4.40 o 
  -6   3  13       10.79        7.53      2.05 o 
  -5   3  13        3.88        4.42      1.82 o 
  -4   3  13        0.05       -1.75      1.50 o 
  -3   3  13       19.51       13.86      2.53 o 
  -2   3  13        6.12        6.54      2.05 o 
  -1   3  13       16.05       26.45      3.37 o 
   0   3  13        1.82        1.33      1.42 o 
   1   3  13       45.40       60.92      3.90 o 
 -12   4  13       15.42       17.76      4.60 o 
 -11   4  13       11.70        9.21      3.95 o 
 -10   4  13       19.63       20.06      4.28 o 
  -9   4  13       22.79       19.26      2.26 o 
  -8   4  13        0.36       -0.05      1.58 o 
  -7   4  13       39.84       40.56      3.78 o 
  -6   4  13        1.79       -0.33      1.63 o 
  -5   4  13        0.07       -0.49      1.63 o 
  -4   4  13        2.71       -0.38      1.58 o 
  -3   4  13        4.91        3.99      1.97 o 
  -2   4  13       25.18       26.77      2.59 o 
  -1   4  13       15.41       15.70      2.77 o 
   0   4  13        0.11        0.44      1.33 o 
 -11   5  13        0.00        1.32      2.63 o 
 -10   5  13        0.17        3.29      3.29 o 
  -9   5  13        9.69       13.56      2.56 o 
  -8   5  13       68.66       63.92      4.40 o 
  -7   5  13        0.41       -1.32      1.63 o 
  -6   5  13       40.09       42.97      3.72 o 
  -5   5  13        3.67        3.50      1.58 o 
  -4   5  13       25.64       29.45      2.64 o 
  -3   5  13       17.27       19.51      2.26 o 
  -2   5  13        0.37        0.69      1.53 o 
  -1   5  13       62.10       80.88      4.11 o 
   0   5  13        6.49        8.73      1.93 o 
 -11   6  13        5.79        2.63      2.96 o 
 -10   6  13        4.68        1.32      2.63 o 
  -9   6  13        1.27       -0.07      1.73 o 
  -8   6  13       11.20        8.24      2.43 o 
  -7   6  13       25.65       29.37      3.26 o 
  -6   6  13       16.10       21.20      3.45 o 
  -5   6  13       45.81       46.05      3.93 o 
  -4   6  13        0.50        0.99      1.86 o 
  -3   6  13        1.48       -2.44      1.63 o 
  -2   6  13       35.03       43.35      3.95 o 
  -1   6  13        7.02       11.35      2.79 o 
 -10   7  13        0.06       -0.54      1.55 o 
  -9   7  13        7.59        6.40      2.00 o 
  -8   7  13        1.38       -1.62      1.58 o 
  -7   7  13      127.24      134.82      6.27 o 
  -6   7  13       15.39       12.06      2.21 o 
  -5   7  13       44.93       43.41      3.33 o 
  -4   7  13       20.64       21.79      7.07 o 
  -3   7  13        0.92       -2.40      1.97 o 
  -2   7  13       21.41       18.09      3.26 o 
  -9   8  13        1.00        1.13      2.05 o 
  -8   8  13        4.54        4.41      1.79 o 
  -7   8  13        9.81       11.25      2.21 o 
  -6   8  13       18.39       20.18      2.64 o 
  -5   8  13       40.45       47.73      3.48 o 
  -4   8  13        0.48       -1.42      1.69 o 
  -3   8  13        0.00       -0.66      2.96 o 
  -6   9  13        4.84        2.03      2.20 o 
  -5   9  13        6.89        7.56      3.95 o 
 -12   0  14        4.37        3.62      3.29 o 
 -11   0  14        9.88       12.17      3.95 o 
 -10   0  14       28.03       30.58      4.93 o 
  -9   0  14        0.06        2.30      2.96 o 
  -8   0  14       13.30        9.87      3.29 o 
  -7   0  14        7.47        4.93      2.96 o 
  -6   0  14       10.87        6.58      2.96 o 
  -5   0  14       38.90       42.09      5.59 o 
  -4   0  14       11.43       10.52      3.62 o 
  -3   0  14        0.09        0.66      2.30 o 
  -2   0  14       10.81       11.51      3.62 o 
  -1   0  14        6.00        2.30      2.96 o 
 -12   1  14        0.15        1.04      2.29 o 
 -11   1  14       19.15       19.54      3.13 o 
 -10   1  14      253.65      274.61      7.40 o 
  -9   1  14        0.66        3.77      2.96 o 
  -8   1  14       18.25       17.76      2.96 o 
  -7   1  14       31.88       38.79      3.60 o 
  -6   1  14       25.40       29.77      3.26 o 
  -5   1  14       45.53       45.89      3.95 o 
  -4   1  14        2.18        1.18      1.97 o 
  -3   1  14       12.84       10.53      2.56 o 
  -2   1  14       23.22       16.83      2.79 o 
  -1   1  14        4.53        2.56      2.14 o 
 -12   2  14        4.14        7.56      2.79 o 
 -11   2  14        2.88        3.45      2.33 o 
 -10   2  14       37.16       45.71      4.17 o 
  -9   2  14        1.18        0.92      1.73 o 
  -8   2  14       68.93       67.58      4.53 o 
  -7   2  14        1.06        0.70      1.81 o 
  -6   2  14       49.90       50.85      4.06 o 
  -5   2  14       78.70       72.18      4.76 o 
  -4   2  14        0.70        0.33      1.63 o 
  -3   2  14        1.12        0.75      2.80 o 
  -2   2  14        0.02        1.48      1.86 o 
  -1   2  14        6.13        2.13      2.14 o 
 -12   3  14        0.02       -0.33      3.29 o 
 -11   3  14        1.51        1.91      1.69 o 
 -10   3  14       48.34       46.55      4.17 o 
  -9   3  14       48.28       47.91      4.06 o 
  -8   3  14        9.31       10.02      2.67 o 
  -7   3  14       25.20       28.91      3.37 o 
  -6   3  14        2.87        5.52      2.20 o 
  -5   3  14       41.50       45.68      4.06 o 
  -4   3  14        5.42        6.75      2.20 o 
  -3   3  14        1.89        0.83      1.73 o 
  -2   3  14        2.26        4.03      2.20 o 
  -1   3  14        0.15       -0.93      2.20 o 
 -11   4  14        0.64        2.96      3.29 o 
 -10   4  14        4.33        4.28      3.29 o 
  -9   4  14        9.56        4.60      1.77 o 
  -8   4  14        0.06        0.62      2.14 o 
  -7   4  14       22.62       21.02      3.13 o 
  -6   4  14       44.75       38.67      3.70 o 
  -5   4  14       10.89       12.57      2.53 o 
  -4   4  14        7.54        5.63      2.20 o 
  -3   4  14        0.01        1.43      1.52 o 
  -2   4  14        6.29       11.76      2.28 o 
  -1   4  14       20.69       25.68      4.11 o 
 -10   5  14        4.64        6.91      3.95 o 
  -9   5  14       11.75        6.44      2.96 o 
  -8   5  14       25.38       31.98      3.46 o 
  -7   5  14        7.83       10.03      2.56 o 
  -6   5  14       16.70       21.71      7.89 o 
  -5   5  14       18.84       21.36      2.53 o 
  -4   5  14        0.04        2.03      1.69 o 
  -3   5  14        1.39        1.63      1.64 o 
  -2   5  14       45.06       46.36      3.41 o 
 -10   6  14        0.06       -1.97      2.63 o 
  -9   6  14       14.16        7.47      5.10 o 
  -8   6  14       46.08       43.49      4.02 o 
  -7   6  14       24.74       26.68      3.46 o 
  -6   6  14        2.20        1.94      2.20 o 
  -5   6  14        3.22        2.84      1.97 o 
  -4   6  14        0.03       -1.48      1.86 o 
  -3   6  14        2.71        4.43      2.43 o 
  -9   7  14        4.91        8.88      3.62 o 
  -8   7  14       40.08       43.78     10.19 o 
  -7   7  14        1.61        2.96      2.33 o 
  -6   7  14        1.00       -0.66      2.96 o 
  -5   7  14        1.70       -0.27      3.45 o 
  -4   7  14        3.17        3.26      2.43 o 
 -12   1  15        0.82       -3.95      3.29 o 
 -11   1  15        4.74        5.53      2.53 o 
 -10   1  15        0.66        4.15      2.30 o 
  -9   1  15        0.00       -1.69      1.73 o 
  -8   1  15       12.27       13.32      2.79 o 
  -7   1  15        1.76        0.49      1.63 o 
  -6   1  15        0.32        0.20      1.97 o 
  -5   1  15       33.35       29.19      3.60 o 
  -4   1  15        3.74        8.31      2.53 o 
  -3   1  15        8.68        5.43      2.33 o 
 -11   2  15       21.60       18.75      4.60 o 
 -10   2  15        8.68        6.55      3.95 o 
  -9   2  15       12.90       14.46      3.02 o 
  -8   2  15       25.15       20.95      3.26 o 
  -7   2  15        0.93       -0.95      2.30 o 
  -6   2  15        2.65        6.12      2.63 o 
  -5   2  15        9.45       11.02      2.79 o 
  -4   2  15        0.40        3.95      2.09 o 
  -3   2  15        0.03       -0.64      1.97 o 
 -11   3  15        7.10        7.89      3.62 o 
 -10   3  15        3.37        5.90      2.43 o 
  -9   3  15        2.58       -1.64      2.09 o 
  -8   3  15        0.56        2.56      2.05 o 
  -7   3  15        4.14        2.01      1.89 o 
  -6   3  15       12.16       20.66      7.89 o 
  -5   3  15        2.58        7.28      2.96 o 
  -4   3  15       13.19       23.31      3.23 o 
  -3   3  15        1.89        2.30      3.29 o 
 -10   4  15        0.29       -0.99      3.29 o 
  -9   4  15        0.33        0.92      2.20 o 
  -8   4  15        1.07        3.21      1.97 o 
  -7   4  15       15.12       19.01      3.13 o 
  -6   4  15        1.11        0.08      1.97 o 
  -5   4  15        2.84        4.90      2.29 o 
  -4   4  15       47.40       61.59      5.48 o 
  -3   4  15       31.68       38.14      3.95 o 
  -9   5  15        3.25        1.64      2.96 o 
  -8   5  15        3.18        3.79      2.96 o 
  -7   5  15        3.18        2.06      2.20 o 
  -6   5  15        2.09        3.65      3.95 o 
  -5   5  15        1.92       -0.33      2.05 o 
  -4   5  15        2.07        1.19      2.20 o 
  -8   6  15       11.55       13.48      4.28 o 
  -7   6  15        1.51        1.64      3.29 o 
  -6   6  15        0.00        3.62      2.96 o 
 -10   0  16       39.56       44.40      6.25 o 
  -9   0  16        0.33       -1.32      2.96 o 
  -8   0  16        0.77        3.29      3.29 o 
  -7   0  16        0.91       -1.97      2.96 o 
  -6   0  16        1.03        1.97      2.63 o 
  -5   0  16        2.00        5.26      3.62 o 
 -10   1  16        4.42       -0.33      2.96 o 
  -9   1  16        7.17        1.83      3.12 o 
  -8   1  16       25.37       27.58      3.72 o 
  -7   1  16        3.37        1.80      1.97 o 
  -6   1  16        1.63        0.02      1.97 o 
  -5   1  16        0.91        3.95      3.29 o 
 -10   2  16        6.77        5.59      3.95 o 
  -9   2  16        0.63       -2.63      2.63 o 
  -8   2  16        0.97        0.00      3.62 o 
  -7   2  16        1.98        1.56      2.20 o 
  -6   2  16        3.13        0.99      2.63 o 
  -5   2  16        8.49       18.42      4.60 o 
  -9   3  16       22.32       23.35      4.93 o 
  -8   3  16       27.30       26.97      4.93 o 
  -7   3  16       14.55       22.03      4.93 o 
  -6   3  16        1.45       -2.30      2.63 o 
  -5   3  16        7.13        4.28      3.29 o 
  -7   4  16        0.28        0.66      3.29 o 
                                                 
